# Supplementary material for: Disparate temperature-dependent virus–host dynamics for SARS-CoV-2 and SARS-CoV in the human respiratory epithelium
Source: PLoS Biol. 2021 Mar 29;19(3):e3001158. doi: 10.1371/journal.pbio.3001158 (PMC8032198; doi:10.1371/journal.pbio.3001158)
Supplement: S1 Table — (XLSX) [file pbio.3001158.s008.xlsx]

## Sheet: S1_Table
Gene	ENTREZID	Condition	Temperature	Time	baseMean	log2FoldChange	lfcSE	stat	pvalue	padj	Significant	Direction	Sample	Comparison
PLGLB1	5343	SARS.CoV.2	33	NA	0.232178	15.5215	3.57562	4.34092	1.41887e-05	0.00259915	TRUE	Upregulated	SARS.CoV.2_33	Mock_33
PLGLB1	5343	SARS.CoV	33	NA	0.232178	19.3146	3.56653	5.41552	6.1111e-08	7.92234e-05	TRUE	Upregulated	SARS.CoV_33	Mock_33
KIAA0408	9729	SARS.CoV.2	33	NA	0.255445	15.833	3.57519	4.42858	9.48552e-06	0.00192602	TRUE	Upregulated	SARS.CoV.2_33	Mock_33
KIAA0408	9729	SARS.CoV	33	NA	0.255445	19.6	3.56626	5.49596	3.88591e-08	6.05143e-05	TRUE	Upregulated	SARS.CoV_33	Mock_33
NUTM2A	728118	SARS.CoV.2	33	NA	0.286069	-19.1854	3.21114	-5.97463	2.30613e-09	2.42907e-06	TRUE	Downregulated	SARS.CoV.2_33	Mock_33
KRT20	54474	SARS.CoV.2	37	NA	0.302936	-18.0091	3.57509	-5.0374	4.71901e-07	0.000226512	TRUE	Downregulated	SARS.CoV.2_37	Mock_37
ALG1L2	644974	SARS.CoV.2	33	NA	0.307411	-18.309	2.74237	-6.67634	2.44977e-11	6.881e-08	TRUE	Downregulated	SARS.CoV.2_33	Mock_33
SGIP1	84251	SARS.CoV.2	37	NA	0.373378	17.1507	2.54906	6.72826	1.71699e-11	1.80284e-08	TRUE	Upregulated	SARS.CoV.2_37	Mock_37
SGIP1	84251	SARS.CoV	37	NA	0.373378	19.6511	2.54265	7.72859	1.08745e-14	1.82692e-10	TRUE	Upregulated	SARS.CoV_37	Mock_37
DYTN	391475	SARS.CoV.2	37	NA	0.38908	-25.834	3.5476	-7.28211	3.28649e-13	6.13478e-10	TRUE	Downregulated	SARS.CoV.2_37	Mock_37
HPSE2	60495	SARS.CoV	33	NA	1.18786	2.47368	0.838417	2.95042	0.00317342	0.0704634	TRUE	Upregulated	SARS.CoV_33	Mock_33
ZFP92	139735	SARS.CoV	33	NA	1.36437	3.25798	1.14783	2.83838	0.00453429	0.0862299	TRUE	Upregulated	SARS.CoV_33	Mock_33
GABRQ	55879	SARS.CoV	33	NA	1.4806	3.44619	1.12709	3.05759	0.00223124	0.0592176	TRUE	Upregulated	SARS.CoV_33	Mock_33
COL6A6	131873	SARS.CoV	33	NA	1.53521	3.25109	1.18123	2.75229	0.00591804	0.0996127	TRUE	Upregulated	SARS.CoV_33	Mock_33
GNRH2	2797	SARS.CoV.2	33	NA	1.57589	-4.21978	1.39676	-3.02113	0.00251835	0.0669428	TRUE	Downregulated	SARS.CoV.2_33	Mock_33
CSF2	1437	SARS.CoV	33	NA	1.65082	1.64077	0.578084	2.8383	0.0045355	0.0862299	TRUE	Upregulated	SARS.CoV_33	Mock_33
SEMA3D	223117	SARS.CoV.2	37	NA	1.67585	4.01533	1.16618	3.44316	0.000574962	0.0811711	TRUE	Upregulated	SARS.CoV.2_37	Mock_37
PRG4	10216	SARS.CoV.2	33	NA	1.8294	2.27203	0.75858	2.99511	0.00274343	0.0696311	TRUE	Upregulated	SARS.CoV.2_33	Mock_33
COL26A1	136227	SARS.CoV	33	NA	1.88013	-2.96629	1.03485	-2.86639	0.00415183	0.0828057	TRUE	Downregulated	SARS.CoV_33	Mock_33
IFNB1	3456	SARS.CoV.2	33	NA	1.88023	4.43263	1.38167	3.20818	0.00133579	0.0446234	TRUE	Upregulated	SARS.CoV.2_33	Mock_33
SYT1	6857	SARS.CoV.2	33	NA	1.90615	-4.15358	0.945503	-4.39298	1.11806e-05	0.0021412	TRUE	Downregulated	SARS.CoV.2_33	Mock_33
IFNL1	282618	SARS.CoV.2	33	NA	2.06148	4.22683	1.24057	3.40715	0.000656445	0.0290295	TRUE	Upregulated	SARS.CoV.2_33	Mock_33
IFNL1	282618	SARS.CoV.2	37	NA	2.25148	4.58411	1.17652	3.89632	9.76663e-05	0.0210358	TRUE	Upregulated	SARS.CoV.2_37	Mock_37
LIN37	55957	SARS.CoV.2	33	NA	2.28453	-2.9695	0.92288	-3.21764	0.00129248	0.0440552	TRUE	Downregulated	SARS.CoV.2_33	Mock_33
FCN3	8547	SARS.CoV	33	NA	2.37017	-2.25765	0.791783	-2.85135	0.00435333	0.0846214	TRUE	Downregulated	SARS.CoV_33	Mock_33
BEND6	221336	SARS.CoV	33	NA	2.42917	-3.22204	0.96556	-3.33697	0.000846973	0.0335371	TRUE	Downregulated	SARS.CoV_33	Mock_33
GPER1	2852	SARS.CoV	33	NA	2.48495	-3.74621	1.01264	-3.69945	0.000216068	0.0150356	TRUE	Downregulated	SARS.CoV_33	Mock_33
LHX5	64211	SARS.CoV.2	33	NA	2.67569	-3.28253	0.886721	-3.70187	0.000214018	0.0140344	TRUE	Downregulated	SARS.CoV.2_33	Mock_33
TMED6	146456	SARS.CoV	33	NA	2.79273	-2.0339	0.715102	-2.84421	0.00445224	0.0857527	TRUE	Downregulated	SARS.CoV_33	Mock_33
SLC22A16	85413	SARS.CoV.2	33	NA	2.94753	3.5178	1.00081	3.51496	0.00043982	0.0233156	TRUE	Upregulated	SARS.CoV.2_33	Mock_33
CDC25C	995	SARS.CoV	33	NA	2.96424	-2.88527	0.959636	-3.00663	0.00264159	0.063635	TRUE	Downregulated	SARS.CoV_33	Mock_33
ZNF724	440519	SARS.CoV	33	NA	2.96452	-2.22756	0.734256	-3.03377	0.0024152	0.0612909	TRUE	Downregulated	SARS.CoV_33	Mock_33
ZNF724	440519	SARS.CoV.2	33	NA	2.96452	-2.09834	0.723096	-2.90189	0.0037092	0.0850823	TRUE	Downregulated	SARS.CoV.2_33	Mock_33
ZNF367	195828	SARS.CoV.2	33	NA	3.04561	2.30345	0.756156	3.04626	0.00231705	0.0634867	TRUE	Upregulated	SARS.CoV.2_33	Mock_33
TUBB2B	347733	SARS.CoV.2	33	NA	3.1013	2.516	0.848303	2.96592	0.00301782	0.0742062	TRUE	Upregulated	SARS.CoV.2_33	Mock_33
S100A12	6283	SARS.CoV.2	33	NA	3.27172	-2.70852	0.926717	-2.9227	0.00347011	0.0815644	TRUE	Downregulated	SARS.CoV.2_33	Mock_33
ALDH8A1	64577	SARS.CoV.2	33	NA	3.40501	-2.7126	0.680197	-3.98797	6.66421e-05	0.00677325	TRUE	Downregulated	SARS.CoV.2_33	Mock_33
HIST1H1D	NA	SARS.CoV.2	33	NA	3.43688	-2.90105	0.842514	-3.44333	0.000574606	0.0272018	TRUE	Downregulated	SARS.CoV.2_33	Mock_33
KLK8	11202	SARS.CoV.2	33	NA	3.48392	-3.20655	0.87637	-3.6589	0.000253302	0.0156332	TRUE	Downregulated	SARS.CoV.2_33	Mock_33
KLK8	11202	SARS.CoV	33	NA	3.48392	-2.58286	0.870713	-2.96637	0.00301336	0.0685347	TRUE	Downregulated	SARS.CoV_33	Mock_33
ANKRD34A	284615	SARS.CoV	33	NA	3.53264	-1.97715	0.695399	-2.84319	0.00446644	0.0857831	TRUE	Downregulated	SARS.CoV_33	Mock_33
RPA4	29935	SARS.CoV	33	NA	3.54003	2.18981	0.74769	2.92876	0.00340318	0.0735305	TRUE	Upregulated	SARS.CoV_33	Mock_33
DHRS2	10202	SARS.CoV	33	NA	3.61469	-2.50082	0.878991	-2.8451	0.00443975	0.085708	TRUE	Downregulated	SARS.CoV_33	Mock_33
TFF1	7031	SARS.CoV.2	33	NA	3.91616	-2.16997	0.767453	-2.82749	0.00469141	0.0966127	TRUE	Downregulated	SARS.CoV.2_33	Mock_33
SLC11A1	6556	SARS.CoV	33	NA	3.97771	-1.7778	0.644341	-2.7591	0.005796	0.0983708	TRUE	Downregulated	SARS.CoV_33	Mock_33
KLHL41	10324	SARS.CoV	33	NA	4.23647	-1.72459	0.520884	-3.31088	0.000930017	0.0354606	TRUE	Downregulated	SARS.CoV_33	Mock_33
IKZF3	22806	SARS.CoV	33	NA	4.31146	-2.0812	0.715407	-2.90912	0.00362453	0.0761648	TRUE	Downregulated	SARS.CoV_33	Mock_33
HIST4H4	NA	SARS.CoV.2	33	NA	4.51808	-3.16804	0.704032	-4.49985	6.80024e-06	0.00163721	TRUE	Downregulated	SARS.CoV.2_33	Mock_33
HABP2	3026	SARS.CoV	33	NA	4.88936	-2.19204	0.623898	-3.51346	0.000442317	0.02273	TRUE	Downregulated	SARS.CoV_33	Mock_33
LAPTM5	7805	SARS.CoV.2	33	NA	4.93851	-2.00234	0.677366	-2.95606	0.00311594	0.0757763	TRUE	Downregulated	SARS.CoV.2_33	Mock_33
ZC3HAV1L	92092	SARS.CoV.2	33	NA	5.05204	-1.93876	0.674098	-2.87608	0.00402649	0.0880135	TRUE	Downregulated	SARS.CoV.2_33	Mock_33
SPC24	147841	SARS.CoV.2	37	NA	5.09912	2.26502	0.633988	3.57265	0.000353386	0.0593689	TRUE	Upregulated	SARS.CoV.2_37	Mock_37
PRPH	5630	SARS.CoV	33	NA	5.14871	-1.28597	0.341413	-3.76662	0.00016547	0.0133624	TRUE	Downregulated	SARS.CoV_33	Mock_33
MT3	4504	SARS.CoV	33	NA	5.44742	-1.87879	0.571719	-3.2862	0.00101547	0.0367245	TRUE	Downregulated	SARS.CoV_33	Mock_33
MT3	4504	SARS.CoV.2	33	NA	5.44742	-1.65211	0.564709	-2.92559	0.00343803	0.08115	TRUE	Downregulated	SARS.CoV.2_33	Mock_33
PDCD1LG2	80380	SARS.CoV.2	37	NA	5.53243	2.93032	0.711332	4.11948	3.79726e-05	0.00981446	TRUE	Upregulated	SARS.CoV.2_37	Mock_37
APOBEC3A	200315	SARS.CoV.2	37	NA	5.54889	2.5985	0.552252	4.70528	2.53519e-06	0.000906197	TRUE	Upregulated	SARS.CoV.2_37	Mock_37
CHN2	1124	SARS.CoV	37	NA	5.56039	2.90717	0.661171	4.39699	1.0976e-05	0.0826487	TRUE	Upregulated	SARS.CoV_37	Mock_37
CNGA3	1261	SARS.CoV	33	NA	6.0138	-2.40427	0.646091	-3.72126	0.000198228	0.0147163	TRUE	Downregulated	SARS.CoV_33	Mock_33
MYLPF	29895	SARS.CoV.2	33	NA	6.09391	-1.62516	0.485272	-3.34897	0.000811137	0.0330109	TRUE	Downregulated	SARS.CoV.2_33	Mock_33
EIF1AY	9086	SARS.CoV.2	37	NA	6.65347	-1.76588	0.51093	-3.4562	0.00054785	0.0786657	TRUE	Downregulated	SARS.CoV.2_37	Mock_37
USP9Y	8287	SARS.CoV	33	NA	6.70255	-1.7199	0.514087	-3.34554	0.000821217	0.032874	TRUE	Downregulated	SARS.CoV_33	Mock_33
USP9Y	8287	SARS.CoV.2	33	NA	6.70255	-1.64387	0.505013	-3.25511	0.00113348	0.0402449	TRUE	Downregulated	SARS.CoV.2_33	Mock_33
AGMAT	79814	SARS.CoV.2	33	NA	6.9079	-1.66299	0.438631	-3.79132	0.000149846	0.0107933	TRUE	Downregulated	SARS.CoV.2_33	Mock_33
AGMAT	79814	SARS.CoV	33	NA	6.9079	-1.4457	0.439232	-3.29143	0.000996793	0.0366081	TRUE	Downregulated	SARS.CoV_33	Mock_33
ALDH1L2	160428	SARS.CoV	33	NA	7.08284	1.89454	0.644644	2.9389	0.00329385	0.0724689	TRUE	Upregulated	SARS.CoV_33	Mock_33
ZBP1	81030	SARS.CoV.2	33	NA	7.17013	2.70392	0.880848	3.06968	0.00214286	0.0609	TRUE	Upregulated	SARS.CoV.2_33	Mock_33
GFAP	2670	SARS.CoV.2	33	NA	7.47557	-1.14464	0.386272	-2.96329	0.00304366	0.0743532	TRUE	Downregulated	SARS.CoV.2_33	Mock_33
ZNF501	115560	SARS.CoV.2	33	NA	7.62729	1.55947	0.512713	3.04161	0.00235319	0.063879	TRUE	Upregulated	SARS.CoV.2_33	Mock_33
EIF1AY	9086	SARS.CoV	33	NA	7.6298	-1.68383	0.539192	-3.12287	0.00179098	0.0518615	TRUE	Downregulated	SARS.CoV_33	Mock_33
EIF1AY	9086	SARS.CoV.2	33	NA	7.6298	-1.58924	0.531248	-2.99151	0.00277598	0.0698671	TRUE	Downregulated	SARS.CoV.2_33	Mock_33
HAS2	3037	SARS.CoV	33	NA	7.71993	1.61651	0.496484	3.25591	0.00113028	0.0394382	TRUE	Upregulated	SARS.CoV_33	Mock_33
HIST2H2AA3	NA	SARS.CoV	33	NA	8.18621	-1.94993	0.590589	-3.30167	0.000961124	0.0361559	TRUE	Downregulated	SARS.CoV_33	Mock_33
KLHDC1	122773	SARS.CoV.2	33	NA	8.84714	1.17413	0.384719	3.0519	0.00227398	0.0627598	TRUE	Upregulated	SARS.CoV.2_33	Mock_33
SUSD3	203328	SARS.CoV.2	37	NA	9.32853	2.15715	0.525506	4.10489	4.04503e-05	0.0102964	TRUE	Upregulated	SARS.CoV.2_37	Mock_37
COX7A1	1346	SARS.CoV.2	33	NA	9.61788	-1.1567	0.330276	-3.50223	0.000461384	0.0238519	TRUE	Downregulated	SARS.CoV.2_33	Mock_33
COX7A1	1346	SARS.CoV	33	NA	9.61788	-0.960146	0.330753	-2.90291	0.00369714	0.0770185	TRUE	Downregulated	SARS.CoV_33	Mock_33
ACHE	43	SARS.CoV	33	NA	11.66	-1.49064	0.414425	-3.59689	0.000322047	0.0193838	TRUE	Downregulated	SARS.CoV_33	Mock_33
ABCD2	225	SARS.CoV.2	33	NA	11.7035	1.32149	0.457715	2.88714	0.00388763	0.0872865	TRUE	Upregulated	SARS.CoV.2_33	Mock_33
ABCD2	225	SARS.CoV	33	NA	11.7035	1.37714	0.458438	3.00399	0.00266467	0.0637893	TRUE	Upregulated	SARS.CoV_33	Mock_33
FGFR1	2260	SARS.CoV	33	NA	12.0619	1.18278	0.408569	2.89493	0.00379238	0.0781332	TRUE	Upregulated	SARS.CoV_33	Mock_33
LYL1	4066	SARS.CoV	33	NA	12.5243	-1.02002	0.363945	-2.80268	0.00506802	0.091939	TRUE	Downregulated	SARS.CoV_33	Mock_33
UBE2C	11065	SARS.CoV.2	33	NA	13.233	-1.29667	0.454214	-2.85476	0.00430688	0.0913004	TRUE	Downregulated	SARS.CoV.2_33	Mock_33
PCDHB10	56126	SARS.CoV	33	NA	13.3831	1.32421	0.357621	3.70282	0.000213217	0.0150343	TRUE	Upregulated	SARS.CoV_33	Mock_33
ARHGAP40	343578	SARS.CoV	33	NA	13.5906	1.41225	0.457713	3.08546	0.00203239	0.0564281	TRUE	Upregulated	SARS.CoV_33	Mock_33
TRAM1L1	133022	SARS.CoV.2	33	NA	13.7416	0.914103	0.302315	3.02368	0.00249722	0.0666968	TRUE	Upregulated	SARS.CoV.2_33	Mock_33
FAM166A	401565	SARS.CoV	33	NA	13.8646	-1.04467	0.321873	-3.24559	0.00117209	0.040121	TRUE	Downregulated	SARS.CoV_33	Mock_33
CXCL11	6373	SARS.CoV.2	33	NA	13.8705	3.83784	0.844404	4.54503	5.49279e-06	0.00149532	TRUE	Upregulated	SARS.CoV.2_33	Mock_33
BCL2	596	SARS.CoV.2	33	NA	15.0365	1.19585	0.37426	3.19525	0.0013971	0.046258	TRUE	Upregulated	SARS.CoV.2_33	Mock_33
PLK1	5347	SARS.CoV	33	NA	15.4892	-0.990741	0.321926	-3.07754	0.00208715	0.0572878	TRUE	Downregulated	SARS.CoV_33	Mock_33
C17orf53	NA	SARS.CoV	33	NA	15.5498	-1.14522	0.391241	-2.92716	0.00342078	0.0737217	TRUE	Downregulated	SARS.CoV_33	Mock_33
IGFL1	374918	SARS.CoV.2	33	NA	15.6791	-1.70606	0.558438	-3.05506	0.00225016	0.0623717	TRUE	Downregulated	SARS.CoV.2_33	Mock_33
CCNB2	9133	SARS.CoV	33	NA	17.2919	-1.15257	0.3923	-2.93798	0.00330362	0.0725644	TRUE	Downregulated	SARS.CoV_33	Mock_33
HIST1H4C	NA	SARS.CoV	33	NA	17.2998	-2.30691	0.543716	-4.24286	2.20688e-05	0.00408108	TRUE	Downregulated	SARS.CoV_33	Mock_33
HIST1H4C	NA	SARS.CoV.2	33	NA	17.2998	-1.92995	0.540003	-3.57396	0.000351621	0.019768	TRUE	Downregulated	SARS.CoV.2_33	Mock_33
PLA2G3	50487	SARS.CoV.2	33	NA	17.7208	-0.992377	0.342451	-2.89787	0.00375711	0.0853351	TRUE	Downregulated	SARS.CoV.2_33	Mock_33
BDNF	627	SARS.CoV.2	33	NA	17.8448	1.14073	0.366238	3.11471	0.00184125	0.0552146	TRUE	Upregulated	SARS.CoV.2_33	Mock_33
AVIL	10677	SARS.CoV.2	33	NA	18.6989	0.904393	0.309313	2.92388	0.003457	0.0813698	TRUE	Upregulated	SARS.CoV.2_33	Mock_33
CHKB	1120	SARS.CoV.2	33	NA	19.7591	0.614294	0.200686	3.06097	0.00220622	0.0616529	TRUE	Upregulated	SARS.CoV.2_33	Mock_33
ZNF527	84503	SARS.CoV.2	33	NA	19.7812	-1.07921	0.374364	-2.88279	0.00394168	0.0873631	TRUE	Downregulated	SARS.CoV.2_33	Mock_33
VNN2	8875	SARS.CoV	33	NA	19.9894	1.06276	0.328749	3.23274	0.00122611	0.040813	TRUE	Upregulated	SARS.CoV_33	Mock_33
SAA4	6291	SARS.CoV	33	NA	21.1713	1.28119	0.310178	4.1305	3.61977e-05	0.00540146	TRUE	Upregulated	SARS.CoV_33	Mock_33
SYCE1L	100130958	SARS.CoV.2	33	NA	21.3734	-1.04454	0.31729	-3.29205	0.000994593	0.0366781	TRUE	Downregulated	SARS.CoV.2_33	Mock_33
ELOVL7	79993	SARS.CoV	33	NA	22.1644	0.680111	0.222687	3.0541	0.00225734	0.0595353	TRUE	Upregulated	SARS.CoV_33	Mock_33
ELOVL7	79993	SARS.CoV.2	33	NA	22.1644	0.709895	0.221297	3.20789	0.00133714	0.0446234	TRUE	Upregulated	SARS.CoV.2_33	Mock_33
DUOXA2	405753	SARS.CoV.2	37	NA	22.3791	1.55697	0.409826	3.79911	0.000145218	0.0290437	TRUE	Upregulated	SARS.CoV.2_37	Mock_37
STMN3	50861	SARS.CoV.2	33	NA	23.2027	-0.93495	0.271212	-3.4473	0.000566217	0.0271093	TRUE	Downregulated	SARS.CoV.2_33	Mock_33
TXNRD3	114112	SARS.CoV.2	33	NA	24.446	0.759396	0.244475	3.10623	0.00189489	0.05621	TRUE	Upregulated	SARS.CoV.2_33	Mock_33
CXCL11	6373	SARS.CoV.2	37	NA	26.7046	4.2364	0.820189	5.16515	2.40248e-07	0.000122308	TRUE	Upregulated	SARS.CoV.2_37	Mock_37
CHADL	150356	SARS.CoV	33	NA	26.9939	-0.944818	0.267633	-3.53027	0.000415139	0.0222813	TRUE	Downregulated	SARS.CoV_33	Mock_33
CCDC15	80071	SARS.CoV.2	33	NA	27.3811	0.708002	0.245382	2.8853	0.00391036	0.0872865	TRUE	Upregulated	SARS.CoV.2_33	Mock_33
SLC13A3	64849	SARS.CoV.2	33	NA	27.391	0.89125	0.285954	3.11676	0.00182848	0.0550274	TRUE	Upregulated	SARS.CoV.2_33	Mock_33
EDA2R	60401	SARS.CoV.2	33	NA	27.5262	-0.827759	0.286071	-2.89354	0.00380924	0.0861706	TRUE	Downregulated	SARS.CoV.2_33	Mock_33
TMEM86B	255043	SARS.CoV.2	33	NA	27.5451	-0.879589	0.225379	-3.9027	9.51249e-05	0.00809667	TRUE	Downregulated	SARS.CoV.2_33	Mock_33
C15orf65	145788	SARS.CoV.2	33	NA	27.5484	-0.652896	0.227809	-2.86598	0.0041572	0.0895572	TRUE	Downregulated	SARS.CoV.2_33	Mock_33
VPS37D	155382	SARS.CoV.2	33	NA	27.6243	-0.729346	0.232575	-3.13596	0.0017129	0.0532572	TRUE	Downregulated	SARS.CoV.2_33	Mock_33
GMPR	2766	SARS.CoV.2	37	NA	27.907	1.25451	0.345728	3.62861	0.000284956	0.0513297	TRUE	Upregulated	SARS.CoV.2_37	Mock_37
DPM3	54344	SARS.CoV	33	NA	28.8873	-1.03634	0.279752	-3.70449	0.000211818	0.014999	TRUE	Downregulated	SARS.CoV_33	Mock_33
DPM3	54344	SARS.CoV.2	33	NA	28.8873	-1.01664	0.278591	-3.64923	0.000263029	0.0159454	TRUE	Downregulated	SARS.CoV.2_33	Mock_33
CYP2A7	1549	SARS.CoV	33	NA	29.5861	-0.872469	0.269693	-3.23505	0.00121623	0.0407013	TRUE	Downregulated	SARS.CoV_33	Mock_33
TXNDC16	57544	SARS.CoV.2	33	NA	29.6439	0.701767	0.243122	2.88648	0.00389581	0.0872865	TRUE	Upregulated	SARS.CoV.2_33	Mock_33
COCH	1690	SARS.CoV	33	NA	30.3563	0.726201	0.254805	2.85002	0.00437163	0.0847814	TRUE	Upregulated	SARS.CoV_33	Mock_33
PLSCR4	57088	SARS.CoV	33	NA	30.5588	0.616061	0.199379	3.0899	0.00200227	0.0557755	TRUE	Upregulated	SARS.CoV_33	Mock_33
PLSCR4	57088	SARS.CoV.2	33	NA	30.5588	0.677363	0.198209	3.41742	0.000632188	0.0285637	TRUE	Upregulated	SARS.CoV.2_33	Mock_33
CXCL10	3627	SARS.CoV.2	33	NA	31.0639	4.33432	0.583153	7.43257	1.06509e-13	7.56872e-10	TRUE	Upregulated	SARS.CoV.2_33	Mock_33
HEY1	23462	SARS.CoV.2	37	NA	32.1059	0.986109	0.245607	4.01498	5.94506e-05	0.0140672	TRUE	Upregulated	SARS.CoV.2_37	Mock_37
BBS10	79738	SARS.CoV	33	NA	32.5302	0.703178	0.242826	2.89581	0.00378185	0.0781072	TRUE	Upregulated	SARS.CoV_33	Mock_33
THEMIS2	9473	SARS.CoV.2	37	NA	32.6402	1.50106	0.432383	3.47161	0.000517353	0.0755785	TRUE	Upregulated	SARS.CoV.2_37	Mock_37
RAC3	5881	SARS.CoV.2	33	NA	32.7203	-0.815017	0.228341	-3.5693	0.000357934	0.0199084	TRUE	Downregulated	SARS.CoV.2_33	Mock_33
TFAP4	7023	SARS.CoV	33	NA	35.3032	0.659864	0.224211	2.94305	0.00324992	0.0715959	TRUE	Upregulated	SARS.CoV_33	Mock_33
HERC5	51191	SARS.CoV.2	33	NA	35.7484	2.20101	0.483422	4.55298	5.28922e-06	0.00148565	TRUE	Upregulated	SARS.CoV.2_33	Mock_33
PUS10	150962	SARS.CoV.2	33	NA	35.8673	0.631885	0.211049	2.99402	0.00275323	0.0696601	TRUE	Upregulated	SARS.CoV.2_33	Mock_33
PLCXD1	55344	SARS.CoV.2	33	NA	35.9607	-0.99866	0.26685	-3.7424	0.000182272	0.0123864	TRUE	Downregulated	SARS.CoV.2_33	Mock_33
MT1F	4494	SARS.CoV	33	NA	36.4305	-0.898241	0.281625	-3.18949	0.00142525	0.0448409	TRUE	Downregulated	SARS.CoV_33	Mock_33
PTTG1	9232	SARS.CoV.2	33	NA	36.7702	-0.60796	0.170118	-3.57376	0.00035189	0.019768	TRUE	Downregulated	SARS.CoV.2_33	Mock_33
NT5E	4907	SARS.CoV.2	33	NA	36.9711	1.1147	0.373425	2.98507	0.00283515	0.0712084	TRUE	Upregulated	SARS.CoV.2_33	Mock_33
PHETA2	150368	SARS.CoV	33	NA	37.7139	-0.802984	0.244466	-3.28465	0.0010211	0.0367706	TRUE	Downregulated	SARS.CoV_33	Mock_33
CPEB2	132864	SARS.CoV.2	33	NA	38.1323	0.749571	0.237801	3.1521	0.00162101	0.0512551	TRUE	Upregulated	SARS.CoV.2_33	Mock_33
OASL	8638	SARS.CoV.2	33	NA	38.8316	3.63381	0.558275	6.50899	7.56582e-11	1.82153e-07	TRUE	Upregulated	SARS.CoV.2_33	Mock_33
ADAMTS1	9510	SARS.CoV.2	33	NA	39.5581	0.850494	0.231003	3.68174	0.000231646	0.0146215	TRUE	Upregulated	SARS.CoV.2_33	Mock_33
ZNF343	79175	SARS.CoV.2	33	NA	40.042	-0.585367	0.207687	-2.81851	0.00482468	0.0979642	TRUE	Downregulated	SARS.CoV.2_33	Mock_33
TNFSF13B	10673	SARS.CoV.2	33	NA	40.379	1.44555	0.404313	3.57533	0.000349789	0.019768	TRUE	Upregulated	SARS.CoV.2_33	Mock_33
ZNF678	339500	SARS.CoV	33	NA	40.579	0.666754	0.22356	2.98244	0.00285957	0.0664	TRUE	Upregulated	SARS.CoV_33	Mock_33
CHTF18	63922	SARS.CoV.2	33	NA	40.7271	-0.757959	0.256544	-2.9545	0.00313181	0.0759429	TRUE	Downregulated	SARS.CoV.2_33	Mock_33
LMNTD2	256329	SARS.CoV.2	33	NA	40.8276	-0.713994	0.224191	-3.18475	0.00144879	0.046995	TRUE	Downregulated	SARS.CoV.2_33	Mock_33
CSF3	1440	SARS.CoV	33	NA	42.3217	1.40074	0.495541	2.82669	0.00470323	0.0882668	TRUE	Upregulated	SARS.CoV_33	Mock_33
HERC5	51191	SARS.CoV.2	37	NA	43.3468	3.05256	0.506029	6.03239	1.61557e-09	1.29246e-06	TRUE	Upregulated	SARS.CoV.2_37	Mock_37
CALCRL	10203	SARS.CoV.2	33	NA	44.2699	0.624639	0.217091	2.87731	0.00401081	0.0879241	TRUE	Upregulated	SARS.CoV.2_33	Mock_33
TNFSF14	8740	SARS.CoV	33	NA	44.3738	0.79746	0.286042	2.78791	0.00530485	0.0940829	TRUE	Upregulated	SARS.CoV_33	Mock_33
TNFSF13B	10673	SARS.CoV.2	37	NA	45.5362	2.23841	0.446592	5.0122	5.38109e-07	0.000251117	TRUE	Upregulated	SARS.CoV.2_37	Mock_37
GTF2IRD2B	389524	SARS.CoV.2	33	NA	45.7857	0.632787	0.211379	2.99361	0.00275698	0.0696601	TRUE	Upregulated	SARS.CoV.2_33	Mock_33
SMIM27	100129250	SARS.CoV.2	33	NA	46.4212	-0.767089	0.220659	-3.47635	0.000508292	0.0254072	TRUE	Downregulated	SARS.CoV.2_33	Mock_33
SMIM27	100129250	SARS.CoV	33	NA	46.4212	-0.698225	0.221209	-3.1564	0.00159729	0.0483287	TRUE	Downregulated	SARS.CoV_33	Mock_33
MACROD2	140733	SARS.CoV	33	NA	47.1605	0.896068	0.261539	3.42614	0.000612225	0.0276037	TRUE	Upregulated	SARS.CoV_33	Mock_33
DYDC1	143241	SARS.CoV.2	37	NA	48.7226	0.958266	0.260157	3.68341	0.000230136	0.0434414	TRUE	Upregulated	SARS.CoV.2_37	Mock_37
KCNN4	3783	SARS.CoV	33	NA	49.5617	-0.773718	0.236441	-3.27234	0.0010666	0.0380834	TRUE	Downregulated	SARS.CoV_33	Mock_33
SCML1	6322	SARS.CoV	33	NA	51.9677	0.630106	0.181334	3.47484	0.000511154	0.0247542	TRUE	Upregulated	SARS.CoV_33	Mock_33
GDF9	2661	SARS.CoV.2	33	NA	52.6847	-0.906821	0.297129	-3.05195	0.00227362	0.0627598	TRUE	Downregulated	SARS.CoV.2_33	Mock_33
CENPM	79019	SARS.CoV.2	33	NA	54.6669	-0.696394	0.244525	-2.84795	0.00440024	0.0926612	TRUE	Downregulated	SARS.CoV.2_33	Mock_33
SLC15A3	51296	SARS.CoV.2	37	NA	55.2853	1.23946	0.351189	3.52932	0.000416633	0.065989	TRUE	Upregulated	SARS.CoV.2_37	Mock_37
FOXN2	3344	SARS.CoV.2	33	NA	55.4877	0.61208	0.201422	3.0388	0.00237521	0.0642527	TRUE	Upregulated	SARS.CoV.2_33	Mock_33
ADIRF	10974	SARS.CoV.2	33	NA	55.7325	-0.874975	0.272505	-3.21086	0.00132337	0.0443512	TRUE	Downregulated	SARS.CoV.2_33	Mock_33
ADIRF	10974	SARS.CoV	33	NA	55.7325	-0.800632	0.272933	-2.93343	0.00335234	0.0729957	TRUE	Downregulated	SARS.CoV_33	Mock_33
CXCL5	6374	SARS.CoV	33	NA	57.3221	1.06627	0.311353	3.42465	0.000615601	0.0276659	TRUE	Upregulated	SARS.CoV_33	Mock_33
SERPINB11	89778	SARS.CoV	33	NA	57.7639	0.722839	0.204577	3.53333	0.000410359	0.022166	TRUE	Upregulated	SARS.CoV_33	Mock_33
OASL	8638	SARS.CoV.2	37	NA	58.6136	4.05423	0.589582	6.87645	6.13644e-12	7.93016e-09	TRUE	Upregulated	SARS.CoV.2_37	Mock_37
ZNF28	7576	SARS.CoV	33	NA	58.6752	0.630812	0.168429	3.74526	0.000180207	0.0141454	TRUE	Upregulated	SARS.CoV_33	Mock_33
CXCL10	3627	SARS.CoV.2	37	NA	59.2479	4.7048	0.60589	7.76511	8.15726e-15	2.74084e-11	TRUE	Upregulated	SARS.CoV.2_37	Mock_37
PHETA1	144717	SARS.CoV	33	NA	59.4272	-0.632898	0.174666	-3.62347	0.000290681	0.0182113	TRUE	Downregulated	SARS.CoV_33	Mock_33
ABCA1	19	SARS.CoV	33	NA	61.027	0.731794	0.219307	3.33686	0.00084732	0.0335371	TRUE	Upregulated	SARS.CoV_33	Mock_33
CHAC1	79094	SARS.CoV	33	NA	61.7669	-0.638367	0.191499	-3.33353	0.000857504	0.0338443	TRUE	Downregulated	SARS.CoV_33	Mock_33
SMIM4	440957	SARS.CoV.2	33	NA	63.3638	-0.828565	0.247223	-3.35148	0.000803799	0.0328797	TRUE	Downregulated	SARS.CoV.2_33	Mock_33
SMIM4	440957	SARS.CoV	33	NA	63.3638	-0.755305	0.247607	-3.05042	0.00228518	0.0598945	TRUE	Downregulated	SARS.CoV_33	Mock_33
PIN4	5303	SARS.CoV	33	NA	66.3306	-0.906165	0.207059	-4.37636	1.2068e-05	0.00264132	TRUE	Downregulated	SARS.CoV_33	Mock_33
PIN4	5303	SARS.CoV.2	33	NA	66.3306	-0.818704	0.206275	-3.969	7.21761e-05	0.00716108	TRUE	Downregulated	SARS.CoV.2_33	Mock_33
PTBP2	58155	SARS.CoV	33	NA	67.9064	0.588121	0.196001	3.00059	0.00269453	0.0643215	TRUE	Upregulated	SARS.CoV_33	Mock_33
TDRD7	23424	SARS.CoV.2	33	NA	68.7541	0.649479	0.211633	3.06889	0.00214853	0.0609583	TRUE	Upregulated	SARS.CoV.2_33	Mock_33
TBC1D8B	54885	SARS.CoV	33	NA	68.8863	0.614073	0.164499	3.73298	0.000189225	0.0144955	TRUE	Upregulated	SARS.CoV_33	Mock_33
AAMDC	28971	SARS.CoV	33	NA	70.9271	-0.785478	0.187759	-4.18343	2.87141e-05	0.0046555	TRUE	Downregulated	SARS.CoV_33	Mock_33
AAMDC	28971	SARS.CoV.2	33	NA	70.9271	-0.735265	0.18701	-3.93168	8.43533e-05	0.00759124	TRUE	Downregulated	SARS.CoV.2_33	Mock_33
MPP6	51678	SARS.CoV.2	37	NA	74.1371	-0.769462	0.191989	-4.00784	6.12756e-05	0.0142976	TRUE	Downregulated	SARS.CoV.2_37	Mock_37
KCP	375616	SARS.CoV	33	NA	76.9573	-0.87731	0.224374	-3.91003	9.22864e-05	0.00948355	TRUE	Downregulated	SARS.CoV_33	Mock_33
DPYD	1806	SARS.CoV	33	NA	77.6477	0.580105	0.185465	3.12784	0.00176095	0.051523	TRUE	Upregulated	SARS.CoV_33	Mock_33
TRIM21	6737	SARS.CoV.2	37	NA	81.0852	0.814246	0.207714	3.92004	8.85345e-05	0.0195708	TRUE	Upregulated	SARS.CoV.2_37	Mock_37
ABCA13	154664	SARS.CoV	33	NA	81.4175	1.10705	0.199042	5.56187	2.66896e-08	5.62249e-05	TRUE	Upregulated	SARS.CoV_33	Mock_33
SLC26A4	5172	SARS.CoV	33	NA	82.0431	1.77733	0.384158	4.62655	3.71798e-06	0.00136216	TRUE	Upregulated	SARS.CoV_33	Mock_33
TMEM140	55281	SARS.CoV.2	37	NA	83.8607	1.02925	0.281821	3.65215	0.000260051	0.0474876	TRUE	Upregulated	SARS.CoV.2_37	Mock_37
FIZ1	84922	SARS.CoV.2	33	NA	85.5376	-0.705151	0.163519	-4.31234	1.61533e-05	0.00277787	TRUE	Downregulated	SARS.CoV.2_33	Mock_33
TRIM65	201292	SARS.CoV	33	NA	87.2989	0.592279	0.15141	3.91176	9.16256e-05	0.00947342	TRUE	Upregulated	SARS.CoV_33	Mock_33
TRIM65	201292	SARS.CoV.2	33	NA	87.2989	0.611557	0.150877	4.05336	5.0487e-05	0.00571045	TRUE	Upregulated	SARS.CoV.2_33	Mock_33
OR2I1P	442197	SARS.CoV	33	NA	90.3652	0.738356	0.21318	3.46354	0.000533123	0.0255037	TRUE	Upregulated	SARS.CoV_33	Mock_33
VKORC1	79001	SARS.CoV	33	NA	91.1736	-0.580655	0.10698	-5.42771	5.7082e-08	7.92234e-05	TRUE	Downregulated	SARS.CoV_33	Mock_33
EPSTI1	94240	SARS.CoV.2	33	NA	94.0239	1.47926	0.323753	4.5691	4.89818e-06	0.00144235	TRUE	Upregulated	SARS.CoV.2_33	Mock_33
CMPK2	129607	SARS.CoV.2	33	NA	94.5644	1.90774	0.363041	5.2549	1.48106e-07	8.91441e-05	TRUE	Upregulated	SARS.CoV.2_33	Mock_33
CMPK2	129607	SARS.CoV.2	37	NA	97.8034	2.75429	0.40549	6.7925	1.10203e-11	1.23428e-08	TRUE	Upregulated	SARS.CoV.2_37	Mock_37
C6orf226	441150	SARS.CoV	33	NA	97.9588	-0.699108	0.154165	-4.5348	5.7659e-06	0.00174623	TRUE	Downregulated	SARS.CoV_33	Mock_33
C6orf226	441150	SARS.CoV.2	33	NA	97.9588	-0.583092	0.153406	-3.80096	0.000144137	0.0105158	TRUE	Downregulated	SARS.CoV.2_33	Mock_33
TRANK1	9881	SARS.CoV.2	33	NA	99.6418	0.658413	0.195088	3.37496	0.000738256	0.0313396	TRUE	Upregulated	SARS.CoV.2_33	Mock_33
MT1X	4501	SARS.CoV.2	33	NA	100.91	-0.584048	0.181873	-3.21129	0.00132139	0.0443512	TRUE	Downregulated	SARS.CoV.2_33	Mock_33
RSAD2	91543	SARS.CoV.2	33	NA	102.199	2.91148	0.416267	6.99426	2.6666e-12	1.12351e-08	TRUE	Upregulated	SARS.CoV.2_33	Mock_33
RSAD2	91543	SARS.CoV.2	37	NA	102.47	3.39656	0.451158	7.52853	5.13131e-14	1.07758e-10	TRUE	Upregulated	SARS.CoV.2_37	Mock_37
CFB	629	SARS.CoV	33	NA	102.625	0.823062	0.178088	4.62166	3.80676e-06	0.00136501	TRUE	Upregulated	SARS.CoV_33	Mock_33
DUOX2	50506	SARS.CoV.2	37	NA	102.95	0.822674	0.23325	3.52701	0.000420287	0.065989	TRUE	Upregulated	SARS.CoV.2_37	Mock_37
DGCR6L	85359	SARS.CoV	33	NA	106.391	-0.584965	0.139084	-4.20583	2.60123e-05	0.00447333	TRUE	Downregulated	SARS.CoV_33	Mock_33
HSH2D	84941	SARS.CoV.2	33	NA	109.349	0.931965	0.20682	4.50617	6.60097e-06	0.00163311	TRUE	Upregulated	SARS.CoV.2_33	Mock_33
TMEM256	254863	SARS.CoV	33	NA	112.464	-0.823913	0.171763	-4.79681	1.61209e-06	0.00082329	TRUE	Downregulated	SARS.CoV_33	Mock_33
TMEM256	254863	SARS.CoV.2	33	NA	112.464	-0.682845	0.171129	-3.99024	6.60074e-05	0.00677325	TRUE	Downregulated	SARS.CoV.2_33	Mock_33
LAGE3	8270	SARS.CoV.2	33	NA	113.159	-0.584827	0.147397	-3.96769	7.25738e-05	0.00716108	TRUE	Downregulated	SARS.CoV.2_33	Mock_33
GSDMB	55876	SARS.CoV.2	37	NA	115.88	0.613646	0.175387	3.49881	0.000467346	0.0701019	TRUE	Upregulated	SARS.CoV.2_37	Mock_37
EPSTI1	94240	SARS.CoV.2	37	NA	118.686	2.06164	0.326503	6.31432	2.71352e-10	2.39933e-07	TRUE	Upregulated	SARS.CoV.2_37	Mock_37
DHX58	79132	SARS.CoV.2	37	NA	119.152	0.735707	0.193921	3.79385	0.000148332	0.0293173	TRUE	Upregulated	SARS.CoV.2_37	Mock_37
SLC25A28	81894	SARS.CoV.2	37	NA	119.584	0.749445	0.183451	4.08526	4.40284e-05	0.0110399	TRUE	Upregulated	SARS.CoV.2_37	Mock_37
HSH2D	84941	SARS.CoV.2	37	NA	120.383	1.14268	0.245624	4.65215	3.28499e-06	0.00110376	TRUE	Upregulated	SARS.CoV.2_37	Mock_37
TIMM10	26519	SARS.CoV.2	33	NA	123.7	-0.679882	0.17372	-3.91367	9.09044e-05	0.00785647	TRUE	Downregulated	SARS.CoV.2_33	Mock_33
SLIRP	81892	SARS.CoV.2	33	NA	136.995	-0.676611	0.150502	-4.49569	6.93458e-06	0.00164604	TRUE	Downregulated	SARS.CoV.2_33	Mock_33
MT1E	4493	SARS.CoV	33	NA	138.053	-0.649275	0.232891	-2.78789	0.00530519	0.0940829	TRUE	Downregulated	SARS.CoV_33	Mock_33
SAMD9L	219285	SARS.CoV.2	33	NA	138.948	1.46816	0.24484	5.99639	2.0175e-09	2.26672e-06	TRUE	Upregulated	SARS.CoV.2_33	Mock_33
IRF7	3665	SARS.CoV.2	33	NA	140.212	0.770868	0.20494	3.76143	0.000168945	0.0118142	TRUE	Upregulated	SARS.CoV.2_33	Mock_33
PPM1K	152926	SARS.CoV.2	37	NA	140.617	0.662062	0.188712	3.50832	0.000450949	0.0688722	TRUE	Upregulated	SARS.CoV.2_37	Mock_37
HELZ2	85441	SARS.CoV.2	33	NA	140.685	0.893543	0.261151	3.42155	0.00062265	0.0285637	TRUE	Upregulated	SARS.CoV.2_33	Mock_33
OAS3	4940	SARS.CoV.2	33	NA	142.353	1.2714	0.283276	4.48821	7.18229e-06	0.00168115	TRUE	Upregulated	SARS.CoV.2_33	Mock_33
DDX60L	91351	SARS.CoV.2	33	NA	145.593	0.897268	0.264088	3.39761	0.000679762	0.0299113	TRUE	Upregulated	SARS.CoV.2_33	Mock_33
DDX58	23586	SARS.CoV.2	33	NA	149.279	1.29068	0.268467	4.80762	1.5274e-06	0.000547687	TRUE	Upregulated	SARS.CoV.2_33	Mock_33
NDUFB1	4707	SARS.CoV.2	33	NA	149.519	-0.703464	0.20057	-3.50733	0.000452628	0.0236165	TRUE	Downregulated	SARS.CoV.2_33	Mock_33
NDUFB1	4707	SARS.CoV	33	NA	149.519	-0.594658	0.200716	-2.96269	0.00304965	0.0691732	TRUE	Downregulated	SARS.CoV_33	Mock_33
DDX60	55601	SARS.CoV.2	33	NA	149.848	0.901374	0.21123	4.26726	1.97887e-05	0.00311682	TRUE	Upregulated	SARS.CoV.2_33	Mock_33
PRKAR2B	5577	SARS.CoV	33	NA	152.678	0.662532	0.212857	3.11257	0.00185468	0.052661	TRUE	Upregulated	SARS.CoV_33	Mock_33
PRKAR2B	5577	SARS.CoV.2	33	NA	152.678	0.669013	0.212667	3.14582	0.00165621	0.0521175	TRUE	Upregulated	SARS.CoV.2_33	Mock_33
IFIH1	64135	SARS.CoV.2	33	NA	154.127	1.35692	0.249525	5.43801	5.38789e-08	4.10101e-05	TRUE	Upregulated	SARS.CoV.2_33	Mock_33
LSM7	51690	SARS.CoV	33	NA	160.029	-0.774657	0.161898	-4.78484	1.71123e-06	0.000848217	TRUE	Downregulated	SARS.CoV_33	Mock_33
LSM7	51690	SARS.CoV.2	33	NA	160.029	-0.696976	0.161484	-4.31605	1.58843e-05	0.00277787	TRUE	Downregulated	SARS.CoV.2_33	Mock_33
LAMP3	27074	SARS.CoV.2	33	NA	160.373	0.859584	0.306029	2.80883	0.00497217	0.0997571	TRUE	Upregulated	SARS.CoV.2_33	Mock_33
TMEM238	388564	SARS.CoV	33	NA	161.084	-0.875133	0.176106	-4.96934	6.71809e-07	0.000390414	TRUE	Downregulated	SARS.CoV_33	Mock_33
TMEM238	388564	SARS.CoV.2	33	NA	161.084	-0.81521	0.175738	-4.63879	3.50451e-06	0.00109373	TRUE	Downregulated	SARS.CoV.2_33	Mock_33
IFIT5	24138	SARS.CoV.2	37	NA	161.761	0.877931	0.18037	4.86739	1.13083e-06	0.000463366	TRUE	Upregulated	SARS.CoV.2_37	Mock_37
MYL5	4636	SARS.CoV.2	33	NA	161.779	-0.742883	0.181386	-4.0956	4.21083e-05	0.00511905	TRUE	Downregulated	SARS.CoV.2_33	Mock_33
MYL5	4636	SARS.CoV	33	NA	161.779	-0.589813	0.181494	-3.24977	0.00115496	0.0398049	TRUE	Downregulated	SARS.CoV_33	Mock_33
MX2	4600	SARS.CoV.2	33	NA	163.473	1.98598	0.321145	6.18408	6.24657e-10	1.05273e-06	TRUE	Upregulated	SARS.CoV.2_33	Mock_33
IFI35	3430	SARS.CoV.2	37	NA	165.564	1.37825	0.28791	4.78711	1.69202e-06	0.000646045	TRUE	Upregulated	SARS.CoV.2_37	Mock_37
HELZ2	85441	SARS.CoV.2	37	NA	165.634	1.31328	0.244719	5.3665	8.02786e-08	4.35058e-05	TRUE	Upregulated	SARS.CoV.2_37	Mock_37
HLA-F	3134	SARS.CoV.2	37	NA	167.171	0.84949	0.189944	4.47233	7.73727e-06	0.00232118	TRUE	Upregulated	SARS.CoV.2_37	Mock_37
IFI44L	10964	SARS.CoV.2	33	NA	167.281	2.3761	0.394851	6.01771	1.76904e-09	2.26672e-06	TRUE	Upregulated	SARS.CoV.2_33	Mock_33
IFIT5	24138	SARS.CoV.2	33	NA	168.077	0.732658	0.163917	4.4697	7.833e-06	0.00173857	TRUE	Upregulated	SARS.CoV.2_33	Mock_33
LAMP3	27074	SARS.CoV.2	37	NA	171.781	1.80327	0.335483	5.37516	7.65154e-08	4.28486e-05	TRUE	Upregulated	SARS.CoV.2_37	Mock_37
IFI27L2	83982	SARS.CoV	33	NA	178.123	-0.773046	0.159053	-4.86031	1.17204e-06	0.00061726	TRUE	Downregulated	SARS.CoV_33	Mock_33
IFI27L2	83982	SARS.CoV.2	33	NA	178.123	-0.672181	0.158655	-4.23675	2.26778e-05	0.00344314	TRUE	Downregulated	SARS.CoV.2_33	Mock_33
DDX60L	91351	SARS.CoV.2	37	NA	179.049	1.61622	0.271287	5.95762	2.55945e-09	1.86951e-06	TRUE	Upregulated	SARS.CoV.2_37	Mock_37
SERPINB7	8710	SARS.CoV	33	NA	179.307	0.980304	0.276167	3.54968	0.000385693	0.0215249	TRUE	Upregulated	SARS.CoV_33	Mock_33
FOSB	2354	SARS.CoV.2	33	NA	189.845	-0.868028	0.226198	-3.83748	0.000124306	0.00983533	TRUE	Downregulated	SARS.CoV.2_33	Mock_33
FOSB	2354	SARS.CoV	33	NA	189.845	-0.719884	0.226314	-3.18091	0.00146811	0.0456496	TRUE	Downregulated	SARS.CoV_33	Mock_33
OAS2	4939	SARS.CoV.2	33	NA	191.504	1.55272	0.263174	5.89999	3.63526e-09	3.60382e-06	TRUE	Upregulated	SARS.CoV.2_33	Mock_33
NDUFA1	4694	SARS.CoV.2	33	NA	192.113	-0.787644	0.145009	-5.43169	5.58235e-08	4.10101e-05	TRUE	Downregulated	SARS.CoV.2_33	Mock_33
IFI35	3430	SARS.CoV.2	33	NA	192.317	0.85946	0.211018	4.07293	4.64253e-05	0.00545311	TRUE	Upregulated	SARS.CoV.2_33	Mock_33
NT5C3A	51251	SARS.CoV.2	37	NA	194.191	1.13368	0.215228	5.26734	1.38418e-07	7.26696e-05	TRUE	Upregulated	SARS.CoV.2_37	Mock_37
DDX60	55601	SARS.CoV.2	37	NA	196.161	1.43273	0.242744	5.90223	3.58617e-09	2.51032e-06	TRUE	Upregulated	SARS.CoV.2_37	Mock_37
OAS3	4940	SARS.CoV.2	37	NA	197.363	2.62298	0.315939	8.30216	1.02234e-16	5.72513e-13	TRUE	Upregulated	SARS.CoV.2_37	Mock_37
IDO1	3620	SARS.CoV.2	37	NA	201.442	0.95708	0.259402	3.68957	0.000224637	0.0428852	TRUE	Upregulated	SARS.CoV.2_37	Mock_37
GBP4	115361	SARS.CoV.2	33	NA	202.136	0.978959	0.256338	3.81902	0.000133983	0.0101492	TRUE	Upregulated	SARS.CoV.2_33	Mock_33
IFI44	10561	SARS.CoV.2	33	NA	202.756	1.09076	0.264314	4.12677	3.67889e-05	0.00476926	TRUE	Upregulated	SARS.CoV.2_33	Mock_33
IFITM1	8519	SARS.CoV.2	33	NA	202.948	1.38749	0.324631	4.27404	1.9196e-05	0.00305198	TRUE	Upregulated	SARS.CoV.2_33	Mock_33
IRF7	3665	SARS.CoV.2	37	NA	207.435	1.1143	0.238534	4.67143	2.99111e-06	0.00102552	TRUE	Upregulated	SARS.CoV.2_37	Mock_37
NDUFA3	4696	SARS.CoV.2	33	NA	207.476	-0.73837	0.176447	-4.18466	2.85591e-05	0.00404459	TRUE	Downregulated	SARS.CoV.2_33	Mock_33
NDUFA3	4696	SARS.CoV	33	NA	207.476	-0.703186	0.176618	-3.9814	6.85112e-05	0.00801819	TRUE	Downregulated	SARS.CoV_33	Mock_33
IFI44	10561	SARS.CoV.2	37	NA	207.56	1.58867	0.270356	5.87622	4.19743e-09	2.82068e-06	TRUE	Upregulated	SARS.CoV.2_37	Mock_37
SAMD9L	219285	SARS.CoV.2	37	NA	209.119	1.10084	0.269893	4.07881	4.52671e-05	0.0111836	TRUE	Upregulated	SARS.CoV.2_37	Mock_37
PARP12	64761	SARS.CoV.2	37	NA	214.325	0.834949	0.164914	5.06295	4.12823e-07	0.000203983	TRUE	Upregulated	SARS.CoV.2_37	Mock_37
TNFAIP3	7128	SARS.CoV	33	NA	214.453	0.64006	0.174854	3.66053	0.000251692	0.0166999	TRUE	Upregulated	SARS.CoV_33	Mock_33
MX2	4600	SARS.CoV.2	37	NA	217.657	2.49164	0.347918	7.16158	7.97518e-13	1.33983e-09	TRUE	Upregulated	SARS.CoV.2_37	Mock_37
TYMP	1890	SARS.CoV.2	33	NA	222.914	0.592058	0.186069	3.18193	0.00146298	0.0471427	TRUE	Upregulated	SARS.CoV.2_33	Mock_33
ISG20	3669	SARS.CoV.2	37	NA	224.173	1.39809	0.281906	4.95943	7.07002e-07	0.000312569	TRUE	Upregulated	SARS.CoV.2_37	Mock_37
TMEM37	140738	SARS.CoV	33	NA	225.037	-0.597013	0.128041	-4.66267	3.12135e-06	0.00125248	TRUE	Downregulated	SARS.CoV_33	Mock_33
RTP4	64108	SARS.CoV.2	33	NA	225.549	0.594173	0.161155	3.68698	0.000226934	0.0144868	TRUE	Upregulated	SARS.CoV.2_33	Mock_33
IDO1	3620	SARS.CoV	33	NA	229.347	0.714561	0.237091	3.01387	0.00257936	0.0627272	TRUE	Upregulated	SARS.CoV_33	Mock_33
IDO1	3620	SARS.CoV.2	33	NA	229.347	0.771227	0.23696	3.25468	0.00113522	0.0402449	TRUE	Upregulated	SARS.CoV.2_33	Mock_33
GBP4	115361	SARS.CoV.2	37	NA	231.637	1.16443	0.250926	4.64055	3.47481e-06	0.00114066	TRUE	Upregulated	SARS.CoV.2_37	Mock_37
DDX58	23586	SARS.CoV.2	37	NA	231.799	1.96384	0.296765	6.61749	3.65353e-11	3.61055e-08	TRUE	Upregulated	SARS.CoV.2_37	Mock_37
PNPT1	87178	SARS.CoV.2	37	NA	233.983	0.774006	0.157926	4.90106	9.53212e-07	0.000400349	TRUE	Upregulated	SARS.CoV.2_37	Mock_37
IFIH1	64135	SARS.CoV.2	37	NA	238.919	1.11124	0.29004	3.83132	0.000127457	0.0264354	TRUE	Upregulated	SARS.CoV.2_37	Mock_37
IFIT2	3433	SARS.CoV.2	33	NA	242.587	2.83186	0.359355	7.8804	3.26343e-15	5.49985e-11	TRUE	Upregulated	SARS.CoV.2_33	Mock_33
RTP4	64108	SARS.CoV.2	37	NA	244.48	0.737458	0.191178	3.85745	0.000114575	0.0243653	TRUE	Upregulated	SARS.CoV.2_37	Mock_37
DUOX2	50506	SARS.CoV.2	33	NA	246.508	0.623574	0.219977	2.83472	0.00458662	0.09543	TRUE	Upregulated	SARS.CoV.2_33	Mock_33
DUOX2	50506	SARS.CoV	33	NA	246.508	0.861984	0.220004	3.91804	8.92705e-05	0.0092944	TRUE	Upregulated	SARS.CoV_33	Mock_33
TOR1B	27348	SARS.CoV.2	37	NA	254.903	0.626949	0.143816	4.35938	1.30433e-05	0.00365213	TRUE	Upregulated	SARS.CoV.2_37	Mock_37
TMEM258	746	SARS.CoV	33	NA	256.119	-0.763662	0.161193	-4.73757	2.16296e-06	0.0009852	TRUE	Downregulated	SARS.CoV_33	Mock_33
TMEM258	746	SARS.CoV.2	33	NA	256.119	-0.715974	0.16096	-4.44815	8.66142e-06	0.00184773	TRUE	Downregulated	SARS.CoV.2_33	Mock_33
IFIT1	3434	SARS.CoV.2	33	NA	258.417	2.69689	0.364374	7.40143	1.34731e-13	7.56872e-10	TRUE	Upregulated	SARS.CoV.2_33	Mock_33
IFI44L	10964	SARS.CoV.2	37	NA	265.183	3.69814	0.422202	8.75916	1.96709e-18	3.30471e-14	TRUE	Upregulated	SARS.CoV.2_37	Mock_37
OAS2	4939	SARS.CoV.2	37	NA	270.781	2.14437	0.303042	7.07614	1.4823e-12	2.26388e-09	TRUE	Upregulated	SARS.CoV.2_37	Mock_37
IFITM1	8519	SARS.CoV.2	37	NA	272.778	1.5257	0.378002	4.03622	5.432e-05	0.0130368	TRUE	Upregulated	SARS.CoV.2_37	Mock_37
STX10	8677	SARS.CoV	33	NA	272.88	-0.66579	0.123778	-5.3789	7.49439e-08	8.61133e-05	TRUE	Downregulated	SARS.CoV_33	Mock_33
TMEM141	85014	SARS.CoV	33	NA	272.978	-0.61613	0.109149	-5.64487	1.65303e-08	5.11349e-05	TRUE	Downregulated	SARS.CoV_33	Mock_33
CCL20	6364	SARS.CoV	33	NA	277.806	1.16057	0.280733	4.13406	3.56405e-05	0.00540146	TRUE	Upregulated	SARS.CoV_33	Mock_33
SERPINE1	5054	SARS.CoV.2	33	NA	279.577	0.628325	0.215043	2.92186	0.00347947	0.0816705	TRUE	Upregulated	SARS.CoV.2_33	Mock_33
TRIM14	9830	SARS.CoV.2	37	NA	285.549	0.629455	0.14393	4.37334	1.22357e-05	0.00351554	TRUE	Upregulated	SARS.CoV.2_37	Mock_37
XAF1	54739	SARS.CoV.2	33	NA	290.648	1.63981	0.24201	6.77579	1.23726e-11	4.1703e-08	TRUE	Upregulated	SARS.CoV.2_33	Mock_33
SP110	3431	SARS.CoV.2	33	NA	292.957	1.00724	0.18932	5.32031	1.03588e-07	6.71452e-05	TRUE	Upregulated	SARS.CoV.2_33	Mock_33
ISG20	3669	SARS.CoV.2	33	NA	293.206	0.68349	0.221255	3.08915	0.00200727	0.0583251	TRUE	Upregulated	SARS.CoV.2_33	Mock_33
IFIT2	3433	SARS.CoV.2	37	NA	298.609	2.51946	0.369787	6.81327	9.54065e-12	1.14488e-08	TRUE	Upregulated	SARS.CoV.2_37	Mock_37
TYMP	1890	SARS.CoV.2	37	NA	302.536	0.590223	0.141696	4.16543	3.10771e-05	0.00815773	TRUE	Upregulated	SARS.CoV.2_37	Mock_37
SAMD9	54809	SARS.CoV.2	33	NA	304.074	0.72902	0.211301	3.45016	0.000560264	0.0269775	TRUE	Upregulated	SARS.CoV.2_33	Mock_33
SP110	3431	SARS.CoV.2	37	NA	307.619	1.08996	0.219165	4.97326	6.58377e-07	0.000298939	TRUE	Upregulated	SARS.CoV.2_37	Mock_37
HERC6	55008	SARS.CoV.2	37	NA	319.753	1.1706	0.240803	4.86121	1.16672e-06	0.000466686	TRUE	Upregulated	SARS.CoV.2_37	Mock_37
TAP1	6890	SARS.CoV.2	33	NA	333.203	0.6029	0.184491	3.26791	0.00108346	0.0390997	TRUE	Upregulated	SARS.CoV.2_33	Mock_33
HERC6	55008	SARS.CoV.2	33	NA	333.885	1.07111	0.213295	5.02172	5.12118e-07	0.000239742	TRUE	Upregulated	SARS.CoV.2_33	Mock_33
OAS1	4938	SARS.CoV.2	37	NA	334.957	1.48679	0.259889	5.72085	1.05992e-08	6.8487e-06	TRUE	Upregulated	SARS.CoV.2_37	Mock_37
MRPL52	122704	SARS.CoV.2	33	NA	339.712	-0.586744	0.126758	-4.62886	3.67678e-06	0.00112663	TRUE	Downregulated	SARS.CoV.2_33	Mock_33
IFIT1	3434	SARS.CoV.2	37	NA	341.118	3.40217	0.399921	8.50711	1.78319e-17	1.49788e-13	TRUE	Upregulated	SARS.CoV.2_37	Mock_37
OAS1	4938	SARS.CoV.2	33	NA	346.055	1.01885	0.217355	4.68749	2.76581e-06	0.000932245	TRUE	Upregulated	SARS.CoV.2_33	Mock_33
RPS29	6235	SARS.CoV	33	NA	347.175	-0.905681	0.1815	-4.98999	6.03814e-07	0.000363432	TRUE	Downregulated	SARS.CoV_33	Mock_33
RPS29	6235	SARS.CoV.2	33	NA	347.175	-0.638844	0.181226	-3.52512	0.000423292	0.0227189	TRUE	Downregulated	SARS.CoV.2_33	Mock_33
TAP1	6890	SARS.CoV.2	37	NA	364.748	0.757468	0.190567	3.9748	7.0437e-05	0.0162102	TRUE	Upregulated	SARS.CoV.2_37	Mock_37
CXCL2	2920	SARS.CoV	33	NA	387.466	0.651506	0.195904	3.32564	0.000882147	0.0344938	TRUE	Upregulated	SARS.CoV_33	Mock_33
YIF1B	90522	SARS.CoV	33	NA	396.438	-0.637932	0.147181	-4.33434	1.462e-05	0.00300478	TRUE	Downregulated	SARS.CoV_33	Mock_33
YIF1B	90522	SARS.CoV.2	33	NA	396.438	-0.59842	0.147015	-4.07047	4.69175e-05	0.00545311	TRUE	Downregulated	SARS.CoV.2_33	Mock_33
PLSCR1	5359	SARS.CoV.2	33	NA	399.106	0.736521	0.186404	3.95121	7.7758e-05	0.00743791	TRUE	Upregulated	SARS.CoV.2_33	Mock_33
RPS21	6227	SARS.CoV.2	33	NA	410.04	-0.66835	0.183233	-3.64753	0.000264771	0.0159935	TRUE	Downregulated	SARS.CoV.2_33	Mock_33
RPL38	6169	SARS.CoV.2	33	NA	413.76	-0.995308	0.24671	-4.03433	5.47589e-05	0.00601869	TRUE	Downregulated	SARS.CoV.2_33	Mock_33
RPL38	6169	SARS.CoV	33	NA	413.76	-0.713632	0.246707	-2.89263	0.00382035	0.0786135	TRUE	Downregulated	SARS.CoV_33	Mock_33
ROMO1	140823	SARS.CoV	33	NA	426.947	-0.640209	0.166164	-3.85288	0.000116738	0.0111783	TRUE	Downregulated	SARS.CoV_33	Mock_33
ATP5MC1	516	SARS.CoV.2	33	NA	452.728	-0.653422	0.124176	-5.26207	1.42446e-07	8.89125e-05	TRUE	Downregulated	SARS.CoV.2_33	Mock_33
IFI6	2537	SARS.CoV.2	33	NA	473.369	1.29636	0.242569	5.34429	9.07729e-08	6.11918e-05	TRUE	Upregulated	SARS.CoV.2_33	Mock_33
SAMD9	54809	SARS.CoV.2	37	NA	492.12	1.22807	0.219638	5.59134	2.25325e-08	1.35195e-05	TRUE	Upregulated	SARS.CoV.2_37	Mock_37
CXCL3	2921	SARS.CoV	33	NA	544.036	0.586223	0.184159	3.18324	0.00145638	0.0453684	TRUE	Upregulated	SARS.CoV_33	Mock_33
TOMM7	54543	SARS.CoV	33	NA	559.527	-0.642155	0.150778	-4.25895	2.05393e-05	0.00400379	TRUE	Downregulated	SARS.CoV_33	Mock_33
XAF1	54739	SARS.CoV.2	37	NA	574.411	1.65139	0.275644	5.99102	2.08524e-09	1.59237e-06	TRUE	Upregulated	SARS.CoV.2_37	Mock_37
PLSCR1	5359	SARS.CoV.2	37	NA	575.698	1.0182	0.181501	5.60989	2.02455e-08	1.25972e-05	TRUE	Upregulated	SARS.CoV.2_37	Mock_37
COX8A	1351	SARS.CoV	33	NA	583.783	-0.603263	0.15013	-4.01827	5.86281e-05	0.00726515	TRUE	Downregulated	SARS.CoV_33	Mock_33
COX8A	1351	SARS.CoV.2	33	NA	583.783	-0.601655	0.150037	-4.01004	6.07084e-05	0.00655845	TRUE	Downregulated	SARS.CoV.2_33	Mock_33
GBP1	2633	SARS.CoV.2	37	NA	590.146	0.783033	0.167523	4.67418	2.95127e-06	0.00102552	TRUE	Upregulated	SARS.CoV.2_37	Mock_37
PARP9	83666	SARS.CoV.2	37	NA	601.046	0.861868	0.155591	5.53932	3.03655e-08	1.75911e-05	TRUE	Upregulated	SARS.CoV.2_37	Mock_37
ATP5MF	9551	SARS.CoV.2	33	NA	602.292	-0.591144	0.126609	-4.66904	3.02607e-06	0.000980737	TRUE	Downregulated	SARS.CoV.2_33	Mock_33
COX14	84987	SARS.CoV.2	33	NA	613.308	-0.731148	0.178145	-4.10422	4.0568e-05	0.00502715	TRUE	Downregulated	SARS.CoV.2_33	Mock_33
COX14	84987	SARS.CoV	33	NA	613.308	-0.638453	0.178195	-3.58289	0.000339814	0.0202159	TRUE	Downregulated	SARS.CoV_33	Mock_33
STAT1	6772	SARS.CoV.2	33	NA	624.652	0.74536	0.177675	4.19507	2.7279e-05	0.00389604	TRUE	Upregulated	SARS.CoV.2_33	Mock_33
MX1	4599	SARS.CoV.2	37	NA	637.244	2.46282	0.302299	8.14698	3.73134e-16	1.56716e-12	TRUE	Upregulated	SARS.CoV.2_37	Mock_37
IFI27	3429	SARS.CoV.2	37	NA	654.078	2.3817	0.366409	6.50013	8.02531e-11	7.49029e-08	TRUE	Upregulated	SARS.CoV.2_37	Mock_37
MX1	4599	SARS.CoV.2	33	NA	654.665	1.6035	0.265251	6.04522	1.49205e-09	2.17351e-06	TRUE	Upregulated	SARS.CoV.2_33	Mock_33
STAT1	6772	SARS.CoV.2	37	NA	657.548	1.16387	0.186694	6.23411	4.54356e-10	3.81659e-07	TRUE	Upregulated	SARS.CoV.2_37	Mock_37
EIF2AK2	5610	SARS.CoV.2	37	NA	721.783	0.687356	0.144327	4.76247	1.91233e-06	0.000698418	TRUE	Upregulated	SARS.CoV.2_37	Mock_37
IFI6	2537	SARS.CoV.2	37	NA	764.222	2.24505	0.321781	6.97695	3.01666e-12	4.22332e-09	TRUE	Upregulated	SARS.CoV.2_37	Mock_37
ISG15	9636	SARS.CoV.2	33	NA	805.795	2.06031	0.329141	6.25967	3.8579e-10	7.22413e-07	TRUE	Upregulated	SARS.CoV.2_33	Mock_33
PARP14	54625	SARS.CoV.2	37	NA	827.187	0.668552	0.138098	4.84113	1.29104e-06	0.000504407	TRUE	Upregulated	SARS.CoV.2_37	Mock_37
IFIT3	3437	SARS.CoV.2	33	NA	836.849	1.65738	0.261324	6.34224	2.26448e-10	4.77042e-07	TRUE	Upregulated	SARS.CoV.2_33	Mock_33
WARS	NA	SARS.CoV.2	37	NA	837.78	0.727781	0.156942	4.63726	3.53061e-06	0.00114066	TRUE	Upregulated	SARS.CoV.2_37	Mock_37
SOD2	6648	SARS.CoV	33	NA	846.262	0.704459	0.115775	6.08472	1.16694e-09	1.96664e-05	TRUE	Upregulated	SARS.CoV_33	Mock_33
PARP14	54625	SARS.CoV.2	33	NA	899.702	0.610547	0.155158	3.935	8.31981e-05	0.00759124	TRUE	Upregulated	SARS.CoV.2_33	Mock_33
IFIT3	3437	SARS.CoV.2	37	NA	918.279	2.14001	0.282787	7.56755	3.80316e-14	9.12758e-11	TRUE	Upregulated	SARS.CoV.2_37	Mock_37
UBE2L6	9246	SARS.CoV.2	37	NA	934.064	0.707351	0.142819	4.95279	7.3158e-07	0.000315142	TRUE	Upregulated	SARS.CoV.2_37	Mock_37
ISG15	9636	SARS.CoV.2	37	NA	944.921	2.73335	0.354038	7.72049	1.15885e-14	3.24478e-11	TRUE	Upregulated	SARS.CoV.2_37	Mock_37
TNFRSF12A	51330	SARS.CoV	33	NA	1022.36	-0.593175	0.14666	-4.04456	5.24218e-05	0.00669291	TRUE	Downregulated	SARS.CoV_33	Mock_33
CXCL8	3576	SARS.CoV	33	NA	1121.67	0.76319	0.17962	4.24892	2.14804e-05	0.0040498	TRUE	Upregulated	SARS.CoV_33	Mock_33
SCGB1A1	7356	SARS.CoV.2	33	NA	1462.17	-0.89751	0.25424	-3.53017	0.000415292	0.0223607	TRUE	Downregulated	SARS.CoV.2_33	Mock_33
SCGB1A1	7356	SARS.CoV	33	NA	1462.17	-0.798647	0.254255	-3.14112	0.00168301	0.0500242	TRUE	Downregulated	SARS.CoV_33	Mock_33
ATP5F1E	514	SARS.CoV	33	NA	1786.88	-0.621136	0.119015	-5.21896	1.79932e-07	0.000168466	TRUE	Downregulated	SARS.CoV_33	Mock_33
RPL29	6159	SARS.CoV.2	33	NA	1849.06	-0.594417	0.146025	-4.07065	4.68814e-05	0.00545311	TRUE	Downregulated	SARS.CoV.2_33	Mock_33
RPL29	6159	SARS.CoV	33	NA	1849.06	-0.580507	0.146054	-3.97459	7.05008e-05	0.00813801	TRUE	Downregulated	SARS.CoV_33	Mock_33
TNFAIP2	7127	SARS.CoV	33	NA	1976.12	0.599055	0.116566	5.1392	2.75916e-07	0.000211364	TRUE	Upregulated	SARS.CoV_33	Mock_33
RPS18	6222	SARS.CoV.2	33	NA	2094.81	-0.680425	0.113337	-6.00354	1.93056e-09	2.26672e-06	TRUE	Downregulated	SARS.CoV.2_33	Mock_33
RPS18	6222	SARS.CoV	33	NA	2094.81	-0.585111	0.113362	-5.16142	2.45079e-07	0.000196682	TRUE	Downregulated	SARS.CoV_33	Mock_33
RPL37	6167	SARS.CoV.2	33	NA	2331.96	-0.742324	0.21901	-3.38945	0.000700335	0.0302122	TRUE	Downregulated	SARS.CoV.2_33	Mock_33
RPL37	6167	SARS.CoV	33	NA	2331.96	-0.739734	0.219027	-3.37736	0.000731852	0.0307579	TRUE	Downregulated	SARS.CoV_33	Mock_33
IFITM3	10410	SARS.CoV.2	37	NA	2529.46	0.899809	0.188801	4.76592	1.87996e-06	0.000698418	TRUE	Upregulated	SARS.CoV.2_37	Mock_37
RPL37A	6168	SARS.CoV.2	33	NA	3497.32	-0.785805	0.161033	-4.87978	1.06207e-06	0.000415678	TRUE	Downregulated	SARS.CoV.2_33	Mock_33
RPL37A	6168	SARS.CoV	33	NA	3497.32	-0.714283	0.161045	-4.4353	9.19428e-06	0.00227015	TRUE	Downregulated	SARS.CoV_33	Mock_33
RPLP2	6181	SARS.CoV	33	NA	3808.34	-0.658077	0.134591	-4.88945	1.01118e-06	0.000568049	TRUE	Downregulated	SARS.CoV_33	Mock_33
RPLP2	6181	SARS.CoV.2	33	NA	3808.34	-0.601462	0.13457	-4.4695	7.84023e-06	0.00173857	TRUE	Downregulated	SARS.CoV.2_33	Mock_33
RPS14	6208	SARS.CoV	33	NA	4786.57	-0.668166	0.166262	-4.01877	5.85039e-05	0.00726515	TRUE	Downregulated	SARS.CoV_33	Mock_33
RPS14	6208	SARS.CoV.2	33	NA	4786.57	-0.651203	0.166249	-3.91702	8.96498e-05	0.00782834	TRUE	Downregulated	SARS.CoV.2_33	Mock_33
S100A2	6273	SARS.CoV	33	NA	4905.51	-0.640008	0.18183	-3.51982	0.000431836	0.022631	TRUE	Downregulated	SARS.CoV_33	Mock_33
SCGB3A1	92304	SARS.CoV.2	33	NA	27563.7	-0.677608	0.235029	-2.88309	0.00393801	0.0873631	TRUE	Downregulated	SARS.CoV.2_33	Mock_33
SCGB3A1	92304	SARS.CoV	33	NA	27563.7	-0.653899	0.23503	-2.78219	0.00539926	0.0950252	TRUE	Downregulated	SARS.CoV_33	Mock_33
