# Supplementary material for: Disparate temperature-dependent virus–host dynamics for SARS-CoV-2 and SARS-CoV in the human respiratory epithelium
Source: PLoS Biol. 2021 Mar 29;19(3):e3001158. doi: 10.1371/journal.pbio.3001158 (PMC8032198; doi:10.1371/journal.pbio.3001158)
Supplement: S2 Table — (XLSX) [file pbio.3001158.s009.xlsx]

## Sheet: S2_Table
DEG	SARS°CoV.33°C...SARS°CoV.2.33°C...SARS°CoV.2.37°C	SARS°CoV.33°C...SARS°CoV.2.33°C	SARS°CoV.2.33°C...SARS°CoV.2.37°C	SARS°CoV.37°C...SARS°Cov.2.37°C	SARS°CoV.33°C	SARS°CoV.2.33°C	SARS°CoV.37°C	SARS°CoV.2.37°C
1	EIF1AY	PLGLB1	IFNL1	SGIP1	HPSE2	NUTM2A	CHN2	KRT20
2	IDO1	KIAA0408	CXCL11		ZFP92	ALG1L2		DYTN
3	DUOX2	ZNF724	CXCL10		GABRQ	GNRH2		SEMA3D
4		KLK8	HERC5		COL6A6	PRG4		SPC24
5		MT3	OASL		CSF2	IFNB1		PDCD1LG2
6		USP9Y	TNFSF13B		COL26A1	SYT1		APOBEC3A
7		AGMAT	EPSTI1		FCN3	LIN37		SUSD3
8		COX7A1	CMPK2		BEND6	LHX5		DUOXA2
9		ABCD2	RSAD2		GPER1	SLC22A16		GMPR
10		HIST1H4C	HSH2D		TMED6	ZNF367		HEY1
11		ELOVL7	SAMD9L		CDC25C	TUBB2B		THEMIS2
12		DPM3	IRF7		ANKRD34A	S100A12		DYDC1
13		PLSCR4	HELZ2		RPA4	ALDH8A1		SLC15A3
14		SMIM27	OAS3		DHRS2	HIST1H1D		MPP6
15		ADIRF	DDX60L		SLC11A1	TFF1		TRIM21
16		SMIM4	DDX58		KLHL41	HIST4H4		TMEM140
17		PIN4	DDX60		IKZF3	LAPTM5		GSDMB
18		AAMDC	IFIH1		HABP2	ZC3HAV1L		DHX58
19		TRIM65	LAMP3		PRPH	MYLPF		SLC25A28
20		C6orf226	MX2		CNGA3	ZBP1		PPM1K
21		TMEM256	IFI44L		ALDH1L2	GFAP		HLA-F
22		NDUFB1	IFIT5		HAS2	ZNF501		NT5C3A
23		PRKAR2B	OAS2		HIST2H2AA3	KLHDC1		PARP12
24		LSM7	IFI35		ACHE	UBE2C		PNPT1
25		TMEM238	GBP4		FGFR1	TRAM1L1		TOR1B
26		MYL5	IFI44		LYL1	BCL2		TRIM14
27		IFI27L2	IFITM1		PCDHB10	IGFL1		GBP1
28		FOSB	TYMP		ARHGAP40	PLA2G3		PARP9
29		NDUFA3	RTP4		FAM166A	BDNF		IFI27
30		TMEM258	IFIT2		PLK1	AVIL		EIF2AK2
31		RPS29	IFIT1		C17orf53	CHKB		WARS
32		YIF1B	XAF1		CCNB2	ZNF527		UBE2L6
33		RPL38	SP110		VNN2	SYCE1L		IFITM3
34		COX8A	ISG20		SAA4	STMN3
35		COX14	SAMD9		CHADL	TXNRD3
36		SCGB1A1	TAP1		CYP2A7	CCDC15
37		RPL29	HERC6		COCH	SLC13A3
38		RPS18	OAS1		BBS10	EDA2R
39		RPL37	PLSCR1		TFAP4	TMEM86B
40		RPL37A	IFI6		MT1F	C15orf65
41		RPLP2	STAT1		PHETA2	VPS37D
42		RPS14	MX1		ZNF678	TXNDC16
43		SCGB3A1	ISG15		CSF3	RAC3
44			IFIT3		TNFSF14	PUS10
45			PARP14		MACROD2	PLCXD1
46					KCNN4	PTTG1
47					SCML1	NT5E
48					CXCL5	CPEB2
49					SERPINB11	ADAMTS1
50					ZNF28	ZNF343
51					PHETA1	CHTF18
52					ABCA1	LMNTD2
53					CHAC1	CALCRL
54					PTBP2	GTF2IRD2B
55					TBC1D8B	GDF9
56					KCP	CENPM
57					DPYD	FOXN2
58					ABCA13	TDRD7
59					SLC26A4	FIZ1
60					OR2I1P	TRANK1
61					VKORC1	MT1X
62					CFB	LAGE3
63					DGCR6L	TIMM10
64					MT1E	SLIRP
65					SERPINB7	NDUFA1
66					TNFAIP3	SERPINE1
67					TMEM37	MRPL52
68					STX10	RPS21
69					TMEM141	ATP5MC1
70					CCL20	ATP5MF
71					CXCL2
72					ROMO1
73					CXCL3
74					TOMM7
75					SOD2
76					TNFRSF12A
77					CXCL8
78					ATP5F1E
79					TNFAIP2
80					S100A2
