# Supplementary material for: Disparate temperature-dependent virus–host dynamics for SARS-CoV-2 and SARS-CoV in the human respiratory epithelium
Source: PLoS Biol. 2021 Mar 29;19(3):e3001158. doi: 10.1371/journal.pbio.3001158 (PMC8032198; doi:10.1371/journal.pbio.3001158)
Supplement: S3 Table — (XLSX) [file pbio.3001158.s010.xlsx]

## Sheet: S3_Table
Gene	ENTREZID	Condition	Temperature	Time	baseMean	log2FoldChange	lfcSE	stat	pvalue	padj	Significant	Direction	Sample	Comparison
SLC6A4	6532	SARS.CoV.2	33	24	0.245973	14.3178	3.69824	3.87152	0.000108159	0.0540627	TRUE	Upregulated	SARS.CoV.2_33_24	Mock_33_24
SLC6A4	6532	SARS.CoV	33	24	0.245973	16.3464	3.67578	4.44705	8.70569e-06	0.00944393	TRUE	Upregulated	SARS.CoV_33_24	Mock_33_24
NPPB	4879	SARS.CoV.2	33	24	0.278041	-16.715	3.69824	-4.51972	6.19221e-06	0.00775074	TRUE	Downregulated	SARS.CoV.2_33_24	Mock_33_24
UCMA	221044	SARS.CoV.2	37	72	0.278684	-16.5582	3.69182	-4.48511	7.28768e-06	0.00621966	TRUE	Downregulated	SARS.CoV.2_37_72	Mock_37_72
PLPPR5	163404	SARS.CoV.2	33	72	0.297749	-17.8311	3.67698	-4.84937	1.23853e-06	0.00337416	TRUE	Downregulated	SARS.CoV.2_33_72	Mock_33_72
EVI2A	2123	SARS.CoV	37	48	0.304327	16.7436	3.66362	4.57024	4.87154e-06	0.02731	TRUE	Upregulated	SARS.CoV_37_48	Mock_37_48
TTBK1	84630	SARS.CoV.2	33	24	0.319715	14.9864	3.68447	4.06744	4.75316e-05	0.0327725	TRUE	Upregulated	SARS.CoV.2_33_24	Mock_33_24
TTBK1	84630	SARS.CoV	33	24	0.319715	16.6994	3.67207	4.54767	5.4242e-06	0.00797444	TRUE	Upregulated	SARS.CoV_33_24	Mock_33_24
ERICH6	131831	SARS.CoV	37	96	0.344027	-19.3877	3.6703	-5.28233	1.27551e-07	0.0010331	TRUE	Downregulated	SARS.CoV_37_96	Mock_37_96
NAT2	10	SARS.CoV.2	37	48	0.347848	-16.9963	3.68261	-4.61528	3.92567e-06	0.0319	TRUE	Downregulated	SARS.CoV.2_37_48	Mock_37_48
ZPLD1	131368	SARS.CoV.2	33	72	0.350277	-18.7695	3.66837	-5.11656	3.11153e-07	0.00101722	TRUE	Downregulated	SARS.CoV.2_33_72	Mock_33_72
SPAAR	158376	SARS.CoV.2	33	48	0.357957	14.4802	3.69824	3.91543	9.02415e-05	0.0275905	TRUE	Upregulated	SARS.CoV.2_33_48	Mock_33_48
SPAAR	158376	SARS.CoV	33	48	0.357957	17.0851	3.6526	4.67753	2.90351e-06	0.00677969	TRUE	Upregulated	SARS.CoV_33_48	Mock_33_48
SIT1	27240	SARS.CoV.2	33	48	0.386248	-17.3344	3.68313	-4.70643	2.52095e-06	0.00412049	TRUE	Downregulated	SARS.CoV.2_33_48	Mock_33_48
NANOG	79923	SARS.CoV.2	37	24	0.387451	-17.8598	3.66606	-4.87167	1.10661e-06	0.00449063	TRUE	Downregulated	SARS.CoV.2_37_24	Mock_37_24
TMEFF2	23671	SARS.CoV.2	37	24	0.387615	16.377	3.66807	4.46475	8.01611e-06	0.0216863	TRUE	Upregulated	SARS.CoV.2_37_24	Mock_37_24
GNG13	51764	SARS.CoV.2	37	72	0.404241	-17.0163	3.6846	-4.61823	3.87026e-06	0.00418582	TRUE	Downregulated	SARS.CoV.2_37_72	Mock_37_72
ABCB1	5243	SARS.CoV	33	24	0.419487	15.4296	3.68735	4.18447	2.85834e-05	0.0232554	TRUE	Upregulated	SARS.CoV_33_24	Mock_33_24
ABCB1	5243	SARS.CoV.2	33	24	0.419487	17.0046	3.66497	4.63977	3.48796e-06	0.00515965	TRUE	Upregulated	SARS.CoV.2_33_24	Mock_33_24
TSFM	10102	SARS.CoV.2	37	24	0.458012	-22.2655	3.66241	-6.07946	1.20587e-09	9.78681e-06	TRUE	Downregulated	SARS.CoV.2_37_24	Mock_37_24
DRGX	644168	SARS.CoV.2	37	24	0.463619	17.6221	3.66372	4.80989	1.51015e-06	0.00490254	TRUE	Upregulated	SARS.CoV.2_37_24	Mock_37_24
CAMK1G	57172	SARS.CoV.2	33	48	0.482824	-23.2098	3.66435	-6.33395	2.38958e-10	3.90577e-06	TRUE	Downregulated	SARS.CoV.2_33_48	Mock_33_48
SLAMF8	56833	SARS.CoV.2	37	48	0.483684	-17.3883	3.67688	-4.72909	2.2553e-06	0.0319	TRUE	Downregulated	SARS.CoV.2_37_48	Mock_37_48
KCNH6	81033	SARS.CoV.2	33	48	0.494768	-17.8405	3.67433	-4.85545	1.20115e-06	0.00317892	TRUE	Downregulated	SARS.CoV.2_33_48	Mock_33_48
KIF1A	547	SARS.CoV.2	33	24	0.502805	-17.4537	3.68115	-4.74137	2.12274e-06	0.00383792	TRUE	Downregulated	SARS.CoV.2_33_24	Mock_33_24
OTOP3	347741	SARS.CoV	33	96	0.513269	-16.7409	3.69347	-4.53256	5.82718e-06	0.0317407	TRUE	Downregulated	SARS.CoV_33_96	Mock_33_96
DNASE1L3	1776	SARS.CoV.2	33	96	0.540097	-22.4113	3.66573	-6.11372	9.73342e-10	2.71409e-06	TRUE	Downregulated	SARS.CoV.2_33_96	Mock_33_96
FAM237B	107986818	SARS.CoV	33	72	0.542534	-17.9109	3.66101	-4.89234	9.96463e-07	0.00407204	TRUE	Downregulated	SARS.CoV_33_72	Mock_33_72
KRTAP5-7	440050	SARS.CoV.2	33	48	0.564473	-16.6124	3.69824	-4.49198	7.05635e-06	0.00582103	TRUE	Downregulated	SARS.CoV.2_33_48	Mock_33_48
TAS1R1	80835	SARS.CoV.2	33	24	0.570761	-17.6456	3.67804	-4.79756	1.60613e-06	0.00326688	TRUE	Downregulated	SARS.CoV.2_33_24	Mock_33_24
APOBEC3D	140564	SARS.CoV	37	48	0.582538	-16.7196	3.69548	-4.52434	6.05829e-06	0.02731	TRUE	Downregulated	SARS.CoV_37_48	Mock_37_48
C8B	732	SARS.CoV.2	37	72	0.602864	-19.6135	3.66356	-5.35367	8.61863e-08	0.00027964	TRUE	Downregulated	SARS.CoV.2_37_72	Mock_37_72
POTEC	388468	SARS.CoV.2	37	24	0.683361	-18.5964	3.64756	-5.09831	3.42698e-07	0.00185422	TRUE	Downregulated	SARS.CoV.2_37_24	Mock_37_24
FNDC1	84624	SARS.CoV	33	72	0.683739	-19.0467	3.65892	-5.20555	1.93424e-07	0.00158085	TRUE	Downregulated	SARS.CoV_33_72	Mock_33_72
BCL2L2-PABPN1	100529063	SARS.CoV.2	33	24	0.710287	16.3551	3.66981	4.45667	8.32425e-06	0.00967516	TRUE	Upregulated	SARS.CoV.2_33_24	Mock_33_24
BCL2L2-PABPN1	100529063	SARS.CoV	33	24	0.710287	17.5565	3.66767	4.78682	1.69443e-06	0.0045953	TRUE	Upregulated	SARS.CoV_33_24	Mock_33_24
FCAMR	83953	SARS.CoV	37	48	0.733153	-16.069	3.69824	-4.34503	1.39256e-05	0.0452636	TRUE	Downregulated	SARS.CoV_37_48	Mock_37_48
ZSWIM2	151112	SARS.CoV.2	37	24	0.734043	-25.2871	3.66038	-6.90831	4.90452e-12	7.96101e-08	TRUE	Downregulated	SARS.CoV.2_37_24	Mock_37_24
ALG1L2	644974	SARS.CoV.2	33	48	0.740221	-16.8071	3.69532	-4.54821	5.41033e-06	0.00552699	TRUE	Downregulated	SARS.CoV.2_33_48	Mock_33_48
CORT	1325	SARS.CoV.2	37	96	0.752528	16.2305	3.66819	4.42467	9.65897e-06	0.00969153	TRUE	Upregulated	SARS.CoV.2_37_96	Mock_37_96
CORT	1325	SARS.CoV	37	96	0.752528	17.7279	3.66199	4.84107	1.29144e-06	0.00697335	TRUE	Upregulated	SARS.CoV_37_96	Mock_37_96
OPN4	94233	SARS.CoV.2	33	72	0.756315	-19.8976	3.66383	-5.43083	5.60931e-08	0.000305633	TRUE	Downregulated	SARS.CoV.2_33_72	Mock_33_72
ZPLD1	131368	SARS.CoV.2	37	72	0.772709	16.799	3.56177	4.71648	2.39959e-06	0.00353896	TRUE	Upregulated	SARS.CoV.2_37_72	Mock_37_72
ZPLD1	131368	SARS.CoV	37	72	0.772709	18.3936	3.55163	5.17893	2.23158e-07	0.00362028	TRUE	Upregulated	SARS.CoV_37_72	Mock_37_72
HS3ST5	222537	SARS.CoV	37	48	0.776891	-18.6008	3.66979	-5.06864	4.00672e-07	0.00651171	TRUE	Downregulated	SARS.CoV_37_48	Mock_37_48
CYS1	192668	SARS.CoV.2	33	24	0.778825	-20.5975	3.63631	-5.6644	1.47542e-08	8.00269e-05	TRUE	Downregulated	SARS.CoV.2_33_24	Mock_33_24
H1FOO	NA	SARS.CoV	33	96	0.789047	16.2683	3.66933	4.43358	9.26806e-06	0.0378624	TRUE	Upregulated	SARS.CoV_33_96	Mock_33_96
H1FOO	NA	SARS.CoV.2	33	96	0.789047	17.9284	3.66231	4.89538	9.81145e-07	0.000801644	TRUE	Upregulated	SARS.CoV.2_33_96	Mock_33_96
HIGD1B	51751	SARS.CoV.2	33	72	0.801406	-16.8319	3.69551	-4.55469	5.24638e-06	0.0095286	TRUE	Downregulated	SARS.CoV.2_33_72	Mock_33_72
SLURP2	432355	SARS.CoV.2	33	72	0.833323	16.753	3.64699	4.59364	4.35581e-06	0.00890001	TRUE	Upregulated	SARS.CoV.2_33_72	Mock_33_72
SLURP2	432355	SARS.CoV	33	72	0.833323	18.4256	3.63895	5.06343	4.1177e-07	0.0022436	TRUE	Upregulated	SARS.CoV_33_72	Mock_33_72
AGBL1	123624	SARS.CoV	33	48	0.878195	-17.4444	3.66588	-4.75858	1.9496e-06	0.00637324	TRUE	Downregulated	SARS.CoV_33_48	Mock_33_48
LRRN2	10446	SARS.CoV.2	33	96	0.889388	-18.8872	3.66113	-5.15885	2.4847e-07	0.000225569	TRUE	Downregulated	SARS.CoV.2_33_96	Mock_33_96
HIPK4	147746	SARS.CoV.2	33	72	1.02309	-21.2122	3.40028	-6.23836	4.42178e-10	7.22784e-06	TRUE	Downregulated	SARS.CoV.2_33_72	Mock_33_72
HOXC9	3225	SARS.CoV.2	33	96	1.04436	-19.0727	3.62799	-5.2571	1.46347e-07	0.000170818	TRUE	Downregulated	SARS.CoV.2_33_96	Mock_33_96
MEGF11	84465	SARS.CoV.2	33	72	1.08601	16.2091	3.39364	4.77632	1.78533e-06	0.004169	TRUE	Upregulated	SARS.CoV.2_33_72	Mock_33_72
MEGF11	84465	SARS.CoV	33	72	1.08601	17.5766	3.36751	5.21947	1.79435e-07	0.00158085	TRUE	Upregulated	SARS.CoV_33_72	Mock_33_72
IMPG1	3617	SARS.CoV	33	96	1.2361	-17.6492	3.68609	-4.78806	1.68398e-06	0.013759	TRUE	Downregulated	SARS.CoV_33_96	Mock_33_96
PLSCR2	57047	SARS.CoV.2	37	96	1.27344	16.9022	3.27553	5.16016	2.46739e-07	0.00118926	TRUE	Upregulated	SARS.CoV.2_37_96	Mock_37_96
PLSCR2	57047	SARS.CoV	37	96	1.27344	17.7214	3.27345	5.41369	6.17392e-08	0.00100011	TRUE	Upregulated	SARS.CoV_37_96	Mock_37_96
MASP1	5648	SARS.CoV	33	96	1.55143	14.574	3.01388	4.83562	1.32733e-06	0.013759	TRUE	Upregulated	SARS.CoV_33_96	Mock_33_96
MASP1	5648	SARS.CoV.2	33	96	1.55143	19.0603	2.92628	6.51349	7.34249e-11	5.99918e-07	TRUE	Upregulated	SARS.CoV.2_33_96	Mock_33_96
KRT31	3881	SARS.CoV	33	24	3.41394	-5.15288	1.39277	-3.69973	0.000215832	0.0873191	TRUE	Downregulated	SARS.CoV_33_24	Mock_33_24
PNCK	139728	SARS.CoV.2	33	24	3.58109	-5.67352	1.58276	-3.58456	0.000337643	0.0931207	TRUE	Downregulated	SARS.CoV.2_33_24	Mock_33_24
FAM209B	388799	SARS.CoV.2	37	72	3.84922	5.2114	1.42285	3.66265	0.00024962	0.0826447	TRUE	Upregulated	SARS.CoV.2_37_72	Mock_37_72
AZU1	566	SARS.CoV.2	33	48	4.04659	-5.15896	1.36758	-3.77233	0.000161731	0.0394552	TRUE	Downregulated	SARS.CoV.2_33_48	Mock_33_48
HIST1H1D	NA	SARS.CoV.2	33	24	4.31795	-5.32735	1.43982	-3.70001	0.000215591	0.0687861	TRUE	Downregulated	SARS.CoV.2_33_24	Mock_33_24
CSDC2	27254	SARS.CoV.2	33	48	4.33993	-4.69416	1.41939	-3.30718	0.00094241	0.0953949	TRUE	Downregulated	SARS.CoV.2_33_48	Mock_33_48
TEC	7006	SARS.CoV.2	33	48	5.10879	4.51864	1.35688	3.33018	0.000867902	0.0927699	TRUE	Upregulated	SARS.CoV.2_33_48	Mock_33_48
MT3	4504	SARS.CoV	33	24	5.17646	-5.1168	1.24247	-4.11824	3.81774e-05	0.024502	TRUE	Downregulated	SARS.CoV_33_24	Mock_33_24
IL4I1	259307	SARS.CoV.2	37	72	5.24813	5.83277	1.61187	3.61864	0.000296151	0.0889713	TRUE	Upregulated	SARS.CoV.2_37_72	Mock_37_72
HIST4H4	NA	SARS.CoV.2	33	96	5.25867	-5.40628	1.38367	-3.90721	9.33678e-05	0.0435921	TRUE	Downregulated	SARS.CoV.2_33_96	Mock_33_96
HRCT1	646962	SARS.CoV.2	37	24	5.78211	-5.19078	1.2215	-4.2495	2.14244e-05	0.0441163	TRUE	Downregulated	SARS.CoV.2_37_24	Mock_37_24
DEPDC1	55635	SARS.CoV.2	33	48	6.23254	-4.47884	1.24203	-3.60607	0.000310871	0.057092	TRUE	Downregulated	SARS.CoV.2_33_48	Mock_33_48
C1orf167	284498	SARS.CoV.2	37	96	6.26503	4.86733	1.29988	3.74446	0.000180781	0.0637768	TRUE	Upregulated	SARS.CoV.2_37_96	Mock_37_96
SEPTIN3	55964	SARS.CoV.2	37	72	6.53723	-4.75037	1.28273	-3.70334	0.000212783	0.0769365	TRUE	Downregulated	SARS.CoV.2_37_72	Mock_37_72
LRFN1	57622	SARS.CoV	33	72	7.27376	-4.41378	1.05171	-4.19676	2.70756e-05	0.080525	TRUE	Downregulated	SARS.CoV_33_72	Mock_33_72
LCK	3932	SARS.CoV.2	37	72	7.42027	4.46744	1.1934	3.74344	0.000181519	0.0701137	TRUE	Upregulated	SARS.CoV.2_37_72	Mock_37_72
PDCD1LG2	80380	SARS.CoV.2	37	72	7.95584	5.00901	1.24494	4.0235	5.73391e-05	0.0310071	TRUE	Upregulated	SARS.CoV.2_37_72	Mock_37_72
GINS2	51659	SARS.CoV.2	33	48	8.55357	-3.86272	1.10592	-3.49278	0.000478025	0.0689555	TRUE	Downregulated	SARS.CoV.2_33_48	Mock_33_48
BST1	683	SARS.CoV.2	37	96	8.69605	-5.13564	1.29931	-3.95258	7.7313e-05	0.0379513	TRUE	Downregulated	SARS.CoV.2_37_96	Mock_37_96
HIST2H2AA3	NA	SARS.CoV	33	24	9.06425	-4.26973	1.15751	-3.68872	0.000225381	0.0873191	TRUE	Downregulated	SARS.CoV_33_24	Mock_33_24
SVEP1	79987	SARS.CoV.2	33	96	9.12858	-5.23329	1.40599	-3.72214	0.000197541	0.0777366	TRUE	Downregulated	SARS.CoV.2_33_96	Mock_33_96
RAD54L	8438	SARS.CoV.2	37	96	9.18195	-4.37631	1.14779	-3.8128	0.0001374	0.053937	TRUE	Downregulated	SARS.CoV.2_37_96	Mock_37_96
HIF3A	64344	SARS.CoV.2	33	96	9.49537	-5.00246	1.36997	-3.65152	0.000260693	0.0926085	TRUE	Downregulated	SARS.CoV.2_33_96	Mock_33_96
LAG3	3902	SARS.CoV.2	37	96	9.52127	4.25988	1.14002	3.73667	0.000186473	0.0642698	TRUE	Upregulated	SARS.CoV.2_37_96	Mock_37_96
HIST2H2AA3	NA	SARS.CoV	33	48	9.57171	-3.61981	0.907972	-3.9867	6.6998e-05	0.0353252	TRUE	Downregulated	SARS.CoV_33_48	Mock_33_48
CCNI2	645121	SARS.CoV.2	37	72	9.69362	3.00628	0.795203	3.78053	0.000156497	0.0634713	TRUE	Upregulated	SARS.CoV.2_37_72	Mock_37_72
PCDHA10	56139	SARS.CoV.2	33	48	9.73117	-3.02961	0.890814	-3.40095	0.000671531	0.0807215	TRUE	Downregulated	SARS.CoV.2_33_48	Mock_33_48
SYT16	83851	SARS.CoV.2	33	24	10.4169	-4.42419	1.01103	-4.37593	1.20913e-05	0.0119101	TRUE	Downregulated	SARS.CoV.2_33_24	Mock_33_24
TBX19	9095	SARS.CoV.2	33	48	11.7224	-2.51476	0.755673	-3.32784	0.000875224	0.0927699	TRUE	Downregulated	SARS.CoV.2_33_48	Mock_33_48
B3GNT4	79369	SARS.CoV.2	37	72	11.9849	-2.71492	0.714635	-3.79903	0.000145264	0.0604259	TRUE	Downregulated	SARS.CoV.2_37_72	Mock_37_72
APOBEC3A	200315	SARS.CoV.2	37	72	12.1532	4.69989	1.00379	4.68214	2.839e-06	0.00358604	TRUE	Upregulated	SARS.CoV.2_37_72	Mock_37_72
ZNF658	26149	SARS.CoV	33	48	12.1678	2.85112	0.818617	3.48285	0.000496101	0.0795309	TRUE	Upregulated	SARS.CoV_33_48	Mock_33_48
SLC22A18AS	5003	SARS.CoV.2	33	48	12.1954	-2.92996	0.713142	-4.10852	3.98206e-05	0.0185962	TRUE	Downregulated	SARS.CoV.2_33_48	Mock_33_48
CNIH3	149111	SARS.CoV.2	37	96	15.2955	2.8442	0.759668	3.74401	0.000181106	0.0637768	TRUE	Upregulated	SARS.CoV.2_37_96	Mock_37_96
GPR89B	51463	SARS.CoV	33	48	15.7325	-1.83837	0.534013	-3.44256	0.000576239	0.0802354	TRUE	Downregulated	SARS.CoV_33_48	Mock_33_48
ARHGAP40	343578	SARS.CoV	33	48	15.9171	2.85863	0.718977	3.97596	7.00946e-05	0.035803	TRUE	Upregulated	SARS.CoV_33_48	Mock_33_48
SPINK1	6690	SARS.CoV	33	24	16.7908	-3.00566	0.819487	-3.66773	0.000244714	0.0909734	TRUE	Downregulated	SARS.CoV_33_24	Mock_33_24
RIMS2	9699	SARS.CoV.2	33	48	19.1222	-2.11393	0.619749	-3.41095	0.000647381	0.0804022	TRUE	Downregulated	SARS.CoV.2_33_48	Mock_33_48
ZNF454	285676	SARS.CoV.2	37	96	19.6575	3.04564	0.751736	4.05148	5.0895e-05	0.0265951	TRUE	Upregulated	SARS.CoV.2_37_96	Mock_37_96
ZNF345	25850	SARS.CoV.2	33	48	25.3926	1.56862	0.415543	3.77486	0.0001601	0.0394552	TRUE	Upregulated	SARS.CoV.2_33_48	Mock_33_48
THEMIS2	9473	SARS.CoV.2	33	96	25.5062	3.11791	0.692347	4.50339	6.68769e-06	0.00455348	TRUE	Upregulated	SARS.CoV.2_33_96	Mock_33_96
NEK3	4752	SARS.CoV.2	37	72	25.5648	1.89751	0.490208	3.87083	0.000108465	0.046306	TRUE	Upregulated	SARS.CoV.2_37_72	Mock_37_72
CXCL10	3627	SARS.CoV.2	33	72	30.0306	4.83111	0.841025	5.74431	9.22964e-09	7.54338e-05	TRUE	Upregulated	SARS.CoV.2_33_72	Mock_33_72
HS3ST3B1	9953	SARS.CoV.2	33	24	30.4704	1.81464	0.453785	3.99889	6.36391e-05	0.0383532	TRUE	Upregulated	SARS.CoV.2_33_24	Mock_33_24
GTPBP2	54676	SARS.CoV.2	33	48	30.8055	1.27426	0.374119	3.40603	0.000659156	0.0804022	TRUE	Upregulated	SARS.CoV.2_33_48	Mock_33_48
GTPBP2	54676	SARS.CoV	33	48	30.8055	1.30318	0.376125	3.46475	0.00053073	0.0802354	TRUE	Upregulated	SARS.CoV_33_48	Mock_33_48
RNF215	200312	SARS.CoV.2	33	24	32.4581	-1.45541	0.380849	-3.8215	0.000132645	0.0561864	TRUE	Downregulated	SARS.CoV.2_33_24	Mock_33_24
CXCL11	6373	SARS.CoV.2	37	96	33.5465	7.29986	1.66823	4.3758	1.20989e-05	0.0103153	TRUE	Upregulated	SARS.CoV.2_37_96	Mock_37_96
DUOXA2	405753	SARS.CoV.2	37	72	34.2757	3.0106	0.814872	3.69457	0.000220261	0.0776802	TRUE	Upregulated	SARS.CoV.2_37_72	Mock_37_72
DPM3	54344	SARS.CoV.2	33	24	35.4686	-1.91094	0.469328	-4.07166	4.66802e-05	0.0327725	TRUE	Downregulated	SARS.CoV.2_33_24	Mock_33_24
CGAS	115004	SARS.CoV	37	96	36.3642	1.57692	0.370306	4.25843	2.05868e-05	0.066697	TRUE	Upregulated	SARS.CoV_37_96	Mock_37_96
LENG9	94059	SARS.CoV.2	33	48	39.1012	-1.90088	0.451682	-4.20846	2.5712e-05	0.0151645	TRUE	Downregulated	SARS.CoV.2_33_48	Mock_33_48
ZNF18	7566	SARS.CoV.2	33	72	41.144	-1.74095	0.403613	-4.31341	1.60759e-05	0.0238888	TRUE	Downregulated	SARS.CoV.2_33_72	Mock_33_72
ANKDD1A	348094	SARS.CoV.2	33	48	42.5687	1.664	0.488358	3.40734	0.000655991	0.0804022	TRUE	Upregulated	SARS.CoV.2_33_48	Mock_33_48
RMDN2	151393	SARS.CoV	33	24	45.6194	1.16024	0.317099	3.65891	0.000253286	0.0909734	TRUE	Upregulated	SARS.CoV_33_24	Mock_33_24
ZNF16	7564	SARS.CoV	37	48	47.2814	1.37121	0.304556	4.50232	6.72163e-06	0.02731	TRUE	Upregulated	SARS.CoV_37_48	Mock_37_48
SCML1	6322	SARS.CoV	33	48	47.726	1.16096	0.321958	3.60595	0.000311008	0.0646092	TRUE	Upregulated	SARS.CoV_33_48	Mock_33_48
ATP6V1E2	90423	SARS.CoV.2	37	96	48.6554	1.75144	0.479456	3.65298	0.000259213	0.0794415	TRUE	Upregulated	SARS.CoV.2_37_96	Mock_37_96
LARGE2	120071	SARS.CoV	37	72	50.5372	-1.33983	0.304029	-4.40691	1.04856e-05	0.0567026	TRUE	Downregulated	SARS.CoV_37_72	Mock_37_72
ZNF28	7576	SARS.CoV	33	48	51.8536	1.15217	0.299329	3.84919	0.000118509	0.042374	TRUE	Upregulated	SARS.CoV_33_48	Mock_33_48
CXCL11	6373	SARS.CoV.2	37	72	51.9461	7.48258	1.77382	4.21834	2.46108e-05	0.0159704	TRUE	Upregulated	SARS.CoV.2_37_72	Mock_37_72
MARS2	92935	SARS.CoV.2	33	48	52.4379	1.14328	0.327516	3.49077	0.000481636	0.0689555	TRUE	Upregulated	SARS.CoV.2_33_48	Mock_33_48
SMIM27	100129250	SARS.CoV.2	33	24	53.0365	-1.65872	0.3813	-4.35018	1.36024e-05	0.0122966	TRUE	Downregulated	SARS.CoV.2_33_24	Mock_33_24
HERC5	51191	SARS.CoV.2	37	72	58.2108	4.19676	1.03606	4.05067	5.10707e-05	0.0285696	TRUE	Upregulated	SARS.CoV.2_37_72	Mock_37_72
S100A8	6279	SARS.CoV	33	48	58.6799	-1.93018	0.582726	-3.31233	0.000925239	0.0994936	TRUE	Downregulated	SARS.CoV_33_48	Mock_33_48
TRIM21	6737	SARS.CoV	33	48	62.9933	-1.29309	0.330829	-3.90865	9.28119e-05	0.0398919	TRUE	Downregulated	SARS.CoV_33_48	Mock_33_48
UHRF2	115426	SARS.CoV	33	24	65.4978	1.65565	0.363123	4.55949	5.12784e-06	0.00797444	TRUE	Upregulated	SARS.CoV_33_24	Mock_33_24
ABCA1	19	SARS.CoV	33	48	66.7731	1.45705	0.422031	3.45248	0.000555465	0.0802354	TRUE	Upregulated	SARS.CoV_33_48	Mock_33_48
SMIM4	440957	SARS.CoV.2	33	48	67.0463	-1.62492	0.476275	-3.41173	0.000645531	0.0804022	TRUE	Downregulated	SARS.CoV.2_33_48	Mock_33_48
GDF9	2661	SARS.CoV.2	33	48	68.4314	-1.41504	0.4061	-3.48448	0.000493102	0.0689555	TRUE	Downregulated	SARS.CoV.2_33_48	Mock_33_48
DLL1	28514	SARS.CoV.2	33	48	69.3034	1.15008	0.325716	3.53094	0.000414087	0.0650794	TRUE	Upregulated	SARS.CoV.2_33_48	Mock_33_48
CFB	629	SARS.CoV	33	24	71.6238	1.32424	0.321986	4.11272	3.91032e-05	0.024502	TRUE	Upregulated	SARS.CoV_33_24	Mock_33_24
HERC5	51191	SARS.CoV.2	33	96	72.5499	4.41866	0.85221	5.18495	2.16077e-07	0.000207701	TRUE	Upregulated	SARS.CoV.2_33_96	Mock_33_96
PIN4	5303	SARS.CoV	33	48	73.816	-1.31225	0.301773	-4.34849	1.3708e-05	0.0117925	TRUE	Downregulated	SARS.CoV_33_48	Mock_33_48
ZNF626	199777	SARS.CoV	33	24	74.0791	1.27606	0.308945	4.13038	3.62168e-05	0.024502	TRUE	Upregulated	SARS.CoV_33_24	Mock_33_24
MICAL1	64780	SARS.CoV.2	37	96	75.2811	-1.26935	0.326716	-3.88519	0.000102252	0.0435888	TRUE	Downregulated	SARS.CoV.2_37_96	Mock_37_96
KIAA0895	23366	SARS.CoV.2	33	48	78.7936	1.01286	0.263686	3.84117	0.000122448	0.03281	TRUE	Upregulated	SARS.CoV.2_33_48	Mock_33_48
TRIM21	6737	SARS.CoV.2	33	96	81.3318	1.46164	0.385584	3.79071	0.000150216	0.0645967	TRUE	Upregulated	SARS.CoV.2_33_96	Mock_33_96
CXCL10	3627	SARS.CoV.2	33	96	83.0534	4.40915	1.02654	4.29515	1.74578e-05	0.0105659	TRUE	Upregulated	SARS.CoV.2_33_96	Mock_33_96
TRIM65	201292	SARS.CoV	33	48	85.0169	1.14537	0.309596	3.69957	0.000215963	0.0544417	TRUE	Upregulated	SARS.CoV_33_48	Mock_33_48
TRIM21	6737	SARS.CoV.2	37	96	85.2877	1.53646	0.414396	3.70771	0.000209145	0.070582	TRUE	Upregulated	SARS.CoV.2_37_96	Mock_37_96
VKORC1	79001	SARS.CoV.2	33	24	86.6952	-0.832936	0.209397	-3.97779	6.9559e-05	0.0399831	TRUE	Downregulated	SARS.CoV.2_33_24	Mock_33_24
TIGD5	84948	SARS.CoV.2	33	24	91.2292	-1.07525	0.278854	-3.85596	0.000115277	0.0551701	TRUE	Downregulated	SARS.CoV.2_33_24	Mock_33_24
TNNC1	7134	SARS.CoV	33	24	92.8742	-1.01212	0.277368	-3.64901	0.000263251	0.0911407	TRUE	Downregulated	SARS.CoV_33_24	Mock_33_24
OASL	8638	SARS.CoV.2	37	96	93.0508	6.35342	1.4286	4.44731	8.69543e-06	0.00939048	TRUE	Upregulated	SARS.CoV.2_37_96	Mock_37_96
C19orf12	83636	SARS.CoV.2	37	96	93.4345	1.03068	0.270204	3.81445	0.000136488	0.053937	TRUE	Upregulated	SARS.CoV.2_37_96	Mock_37_96
RASA2	5922	SARS.CoV	33	48	93.7805	0.938404	0.272174	3.44782	0.000565138	0.0802354	TRUE	Upregulated	SARS.CoV_33_48	Mock_33_48
CXorf56	63932	SARS.CoV	33	48	94.167	-1.02566	0.305359	-3.35887	0.000782631	0.0922099	TRUE	Downregulated	SARS.CoV_33_48	Mock_33_48
CXCL10	3627	SARS.CoV.2	37	72	94.6704	5.63322	1.31911	4.27046	1.95068e-05	0.0143845	TRUE	Upregulated	SARS.CoV.2_37_72	Mock_37_72
CXCL10	3627	SARS.CoV.2	37	96	94.8026	5.23554	1.25966	4.15632	3.23415e-05	0.0194037	TRUE	Upregulated	SARS.CoV.2_37_96	Mock_37_96
OASL	8638	SARS.CoV.2	37	72	95.6738	4.16458	1.13429	3.67153	0.000241098	0.0814862	TRUE	Upregulated	SARS.CoV.2_37_72	Mock_37_72
PLXNA2	5362	SARS.CoV.2	37	72	99.2389	1.15564	0.322443	3.58403	0.000338334	0.0980141	TRUE	Upregulated	SARS.CoV.2_37_72	Mock_37_72
ZBTB41	360023	SARS.CoV.2	33	48	99.7672	0.993685	0.252534	3.93485	8.32487e-05	0.0275905	TRUE	Upregulated	SARS.CoV.2_33_48	Mock_33_48
ZNF621	285268	SARS.CoV	33	48	100.378	0.873972	0.209178	4.17813	2.93913e-05	0.020887	TRUE	Upregulated	SARS.CoV_33_48	Mock_33_48
BCL2L2	599	SARS.CoV.2	33	48	102.171	0.831753	0.234142	3.55234	0.000381817	0.0630384	TRUE	Upregulated	SARS.CoV.2_33_48	Mock_33_48
STARD4	134429	SARS.CoV	33	24	103.286	0.95556	0.238351	4.00905	6.09646e-05	0.0342075	TRUE	Upregulated	SARS.CoV_33_24	Mock_33_24
STARD4	134429	SARS.CoV.2	33	24	103.286	1.103	0.236115	4.67146	2.9906e-06	0.0048663	TRUE	Upregulated	SARS.CoV.2_33_24	Mock_33_24
OASL	8638	SARS.CoV.2	33	96	103.79	4.97166	0.886918	5.60554	2.07604e-08	3.08406e-05	TRUE	Upregulated	SARS.CoV.2_33_96	Mock_33_96
MORC2	22880	SARS.CoV.2	33	48	103.909	-1.23545	0.307083	-4.02316	5.74224e-05	0.0218272	TRUE	Downregulated	SARS.CoV.2_33_48	Mock_33_48
C6orf226	441150	SARS.CoV	33	24	103.95	-1.0976	0.245839	-4.4647	8.01806e-06	0.00931928	TRUE	Downregulated	SARS.CoV_33_24	Mock_33_24
NRBP2	340371	SARS.CoV.2	33	24	105.028	0.98359	0.262093	3.75282	0.000174854	0.0618527	TRUE	Upregulated	SARS.CoV.2_33_24	Mock_33_24
THUMPD2	80745	SARS.CoV	33	48	106.618	0.910215	0.256157	3.55335	0.000380355	0.0721885	TRUE	Upregulated	SARS.CoV_33_48	Mock_33_48
IFI27L1	122509	SARS.CoV.2	33	48	107.176	-0.991956	0.269978	-3.67421	0.00023859	0.049364	TRUE	Downregulated	SARS.CoV.2_33_48	Mock_33_48
IFI27L1	122509	SARS.CoV	33	48	107.176	-0.922992	0.270699	-3.40966	0.000650447	0.0850524	TRUE	Downregulated	SARS.CoV_33_48	Mock_33_48
WDR7	23335	SARS.CoV.2	37	96	108.717	0.900453	0.243577	3.69678	0.000218349	0.0721844	TRUE	Upregulated	SARS.CoV.2_37_96	Mock_37_96
SAP30	8819	SARS.CoV.2	37	96	109.612	1.10727	0.272153	4.06855	4.73061e-05	0.0265951	TRUE	Upregulated	SARS.CoV.2_37_96	Mock_37_96
EMC9	51016	SARS.CoV	33	24	110.258	-0.847165	0.229602	-3.68972	0.000224502	0.0873191	TRUE	Downregulated	SARS.CoV_33_24	Mock_33_24
EIF2AK3	9451	SARS.CoV	33	48	110.829	0.935309	0.279721	3.34372	0.000826634	0.0934165	TRUE	Upregulated	SARS.CoV_33_48	Mock_33_48
TMEM256	254863	SARS.CoV.2	33	24	111.083	-1.42311	0.271239	-5.24671	1.54843e-07	0.000503921	TRUE	Downregulated	SARS.CoV.2_33_24	Mock_33_24
TMEM256	254863	SARS.CoV	33	24	111.083	-1.31286	0.27277	-4.81308	1.48622e-06	0.0045953	TRUE	Downregulated	SARS.CoV_33_24	Mock_33_24
RELB	5971	SARS.CoV.2	33	48	111.987	-0.779061	0.2292	-3.39904	0.000676224	0.0807215	TRUE	Downregulated	SARS.CoV.2_33_48	Mock_33_48
NUP54	53371	SARS.CoV.2	33	24	113.842	0.982723	0.259821	3.78231	0.000155383	0.0561864	TRUE	Upregulated	SARS.CoV.2_33_24	Mock_33_24
GSAP	54103	SARS.CoV	33	24	116.071	1.04517	0.243382	4.29433	1.75218e-05	0.0178197	TRUE	Upregulated	SARS.CoV_33_24	Mock_33_24
TRANK1	9881	SARS.CoV.2	33	96	116.822	1.58214	0.418759	3.77816	0.000157992	0.0661987	TRUE	Upregulated	SARS.CoV.2_33_96	Mock_33_96
ZNRD2	10534	SARS.CoV	33	48	117.344	-1.04054	0.282596	-3.68207	0.000231347	0.055959	TRUE	Downregulated	SARS.CoV_33_48	Mock_33_48
GSDMB	55876	SARS.CoV.2	37	72	119.409	1.29207	0.282737	4.56988	4.87993e-06	0.00494795	TRUE	Upregulated	SARS.CoV.2_37_72	Mock_37_72
FNIP1	96459	SARS.CoV	33	48	124.729	0.87918	0.227989	3.85623	0.000115149	0.042374	TRUE	Upregulated	SARS.CoV_33_48	Mock_33_48
CCDC14	64770	SARS.CoV	33	48	125.409	1.15329	0.274148	4.20682	2.58987e-05	0.0192416	TRUE	Upregulated	SARS.CoV_33_48	Mock_33_48
ING4	51147	SARS.CoV.2	33	24	126.001	-0.889197	0.237813	-3.73905	0.000184715	0.0626184	TRUE	Downregulated	SARS.CoV.2_33_24	Mock_33_24
TIMM10	26519	SARS.CoV.2	33	48	127.855	-1.21738	0.359215	-3.38901	0.000701467	0.0818962	TRUE	Downregulated	SARS.CoV.2_33_48	Mock_33_48
ZBTB11	27107	SARS.CoV	33	24	128.229	0.959614	0.241504	3.97349	7.08267e-05	0.0384164	TRUE	Upregulated	SARS.CoV_33_24	Mock_33_24
ZBTB11	27107	SARS.CoV.2	33	24	128.229	0.976239	0.240244	4.06353	4.83371e-05	0.0327725	TRUE	Upregulated	SARS.CoV.2_33_24	Mock_33_24
EPSTI1	94240	SARS.CoV.2	37	72	130.451	2.48337	0.694734	3.57457	0.00035081	0.0998455	TRUE	Upregulated	SARS.CoV.2_37_72	Mock_37_72
PMVK	10654	SARS.CoV.2	37	96	130.795	-1.08734	0.217431	-5.00085	5.7078e-07	0.00132087	TRUE	Downregulated	SARS.CoV.2_37_96	Mock_37_96
SAMD9L	219285	SARS.CoV.2	33	72	133.653	2.04862	0.385359	5.31614	1.05989e-07	0.000433125	TRUE	Upregulated	SARS.CoV.2_33_72	Mock_33_72
SLC27A4	10999	SARS.CoV.2	33	48	134.22	-0.81603	0.237191	-3.44039	0.000580882	0.07476	TRUE	Downregulated	SARS.CoV.2_33_48	Mock_33_48
SLC35A5	55032	SARS.CoV	33	24	135.037	0.790975	0.211242	3.74441	0.00018082	0.0754435	TRUE	Upregulated	SARS.CoV_33_24	Mock_33_24
COG6	57511	SARS.CoV.2	33	48	135.577	0.774991	0.194115	3.99243	6.53987e-05	0.0227434	TRUE	Upregulated	SARS.CoV.2_33_48	Mock_33_48
ATE1	11101	SARS.CoV	33	24	135.661	0.775034	0.198914	3.89632	9.76654e-05	0.0496629	TRUE	Upregulated	SARS.CoV_33_24	Mock_33_24
PPM1K	152926	SARS.CoV.2	37	96	139.68	1.35987	0.357068	3.80844	0.000139845	0.053937	TRUE	Upregulated	SARS.CoV.2_37_96	Mock_37_96
DOLPP1	57171	SARS.CoV.2	37	96	141.101	-0.923668	0.243445	-3.79415	0.000148151	0.0550158	TRUE	Downregulated	SARS.CoV.2_37_96	Mock_37_96
S100A4	6275	SARS.CoV	33	24	141.2	-1.00188	0.265153	-3.77849	0.000157782	0.0713173	TRUE	Downregulated	SARS.CoV_33_24	Mock_33_24
DHX58	79132	SARS.CoV.2	37	72	142.256	1.26863	0.350284	3.62171	0.000292661	0.0889713	TRUE	Upregulated	SARS.CoV.2_37_72	Mock_37_72
FAAP100	80233	SARS.CoV.2	33	48	145.059	-0.857862	0.257067	-3.33711	0.000846549	0.0927699	TRUE	Downregulated	SARS.CoV.2_33_48	Mock_33_48
FRMD6	122786	SARS.CoV	33	72	146.773	0.851803	0.206838	4.11822	3.81816e-05	0.080525	TRUE	Upregulated	SARS.CoV_33_72	Mock_33_72
RSAD2	91543	SARS.CoV.2	37	96	148.564	3.44254	0.849297	4.05341	5.04773e-05	0.0265951	TRUE	Upregulated	SARS.CoV.2_37_96	Mock_37_96
RSAD2	91543	SARS.CoV.2	37	72	149.016	4.01585	0.850611	4.72114	2.3453e-06	0.00353896	TRUE	Upregulated	SARS.CoV.2_37_72	Mock_37_72
BEND7	222389	SARS.CoV.2	33	48	149.849	0.688875	0.202795	3.3969	0.000681528	0.0807215	TRUE	Upregulated	SARS.CoV.2_33_48	Mock_33_48
UTP6	55813	SARS.CoV.2	33	24	150.762	0.771522	0.195621	3.94396	8.01483e-05	0.0434724	TRUE	Upregulated	SARS.CoV.2_33_24	Mock_33_24
FUOM	282969	SARS.CoV.2	33	48	151.59	-0.824237	0.202625	-4.0678	4.74584e-05	0.0204133	TRUE	Downregulated	SARS.CoV.2_33_48	Mock_33_48
GPR157	80045	SARS.CoV.2	33	48	152.347	0.933118	0.265902	3.50925	0.000449366	0.0686438	TRUE	Upregulated	SARS.CoV.2_33_48	Mock_33_48
XPOT	11260	SARS.CoV	33	48	152.787	0.770157	0.210848	3.65266	0.000259533	0.060601	TRUE	Upregulated	SARS.CoV_33_48	Mock_33_48
XPOT	11260	SARS.CoV.2	33	48	152.787	1.15722	0.209071	5.53507	3.1111e-08	0.00018705	TRUE	Upregulated	SARS.CoV.2_33_48	Mock_33_48
B9D2	80776	SARS.CoV	33	48	154.666	-0.869195	0.26007	-3.34215	0.000831307	0.0934165	TRUE	Downregulated	SARS.CoV_33_48	Mock_33_48
CMPK2	129607	SARS.CoV.2	33	96	154.676	3.4011	0.765954	4.44034	8.98148e-06	0.00587066	TRUE	Upregulated	SARS.CoV.2_33_96	Mock_33_96
POLR2F	5435	SARS.CoV	33	24	154.959	-0.919133	0.221209	-4.15504	3.25225e-05	0.0240597	TRUE	Downregulated	SARS.CoV_33_24	Mock_33_24
LAD1	3898	SARS.CoV	33	48	155.227	-0.758942	0.187833	-4.04051	5.33346e-05	0.0322872	TRUE	Downregulated	SARS.CoV_33_48	Mock_33_48
LAD1	3898	SARS.CoV.2	33	48	155.227	-0.65659	0.186605	-3.51861	0.000433815	0.0670721	TRUE	Downregulated	SARS.CoV.2_33_48	Mock_33_48
HSH2D	84941	SARS.CoV.2	37	96	155.376	1.80122	0.414763	4.34278	1.40691e-05	0.0113953	TRUE	Upregulated	SARS.CoV.2_37_96	Mock_37_96
MFSD5	84975	SARS.CoV.2	33	48	156.142	-0.778298	0.212683	-3.65943	0.00025278	0.0516461	TRUE	Downregulated	SARS.CoV.2_33_48	Mock_33_48
TMEM238	388564	SARS.CoV.2	33	24	156.754	-1.15621	0.315848	-3.66066	0.000251569	0.074428	TRUE	Downregulated	SARS.CoV.2_33_24	Mock_33_24
TESK1	7016	SARS.CoV	33	48	158.67	-1.00014	0.227241	-4.40121	1.0765e-05	0.0110253	TRUE	Downregulated	SARS.CoV_33_48	Mock_33_48
SPHK2	56848	SARS.CoV	33	72	159.396	-0.814379	0.198102	-4.11091	3.94102e-05	0.080525	TRUE	Downregulated	SARS.CoV_33_72	Mock_33_72
TSC22D2	9819	SARS.CoV	33	48	159.767	0.766825	0.226229	3.3896	0.000699946	0.088687	TRUE	Upregulated	SARS.CoV_33_48	Mock_33_48
CMPK2	129607	SARS.CoV.2	37	96	164.073	3.97347	0.830727	4.78313	1.72587e-06	0.00254158	TRUE	Upregulated	SARS.CoV.2_37_96	Mock_37_96
IFIT5	24138	SARS.CoV.2	37	96	164.811	1.42126	0.394183	3.60559	0.000311446	0.0869847	TRUE	Upregulated	SARS.CoV.2_37_96	Mock_37_96
RRP1	8568	SARS.CoV.2	33	48	165.963	-0.717664	0.19768	-3.63044	0.000282941	0.0537753	TRUE	Downregulated	SARS.CoV.2_33_48	Mock_33_48
HLA-F	3134	SARS.CoV.2	37	96	166.972	1.38425	0.381795	3.62564	0.000288243	0.0819167	TRUE	Upregulated	SARS.CoV.2_37_96	Mock_37_96
C20orf27	54976	SARS.CoV	33	48	168.522	-0.672768	0.199025	-3.38032	0.000724019	0.0895227	TRUE	Downregulated	SARS.CoV_33_48	Mock_33_48
IDO1	3620	SARS.CoV.2	37	96	171.796	1.97217	0.506588	3.89304	9.89954e-05	0.0435888	TRUE	Upregulated	SARS.CoV.2_37_96	Mock_37_96
ELK4	2005	SARS.CoV	33	48	171.842	0.756054	0.214461	3.52536	0.000422907	0.073829	TRUE	Upregulated	SARS.CoV_33_48	Mock_33_48
LSM10	84967	SARS.CoV.2	33	48	172.46	-0.939174	0.195612	-4.80121	1.57706e-06	0.00322213	TRUE	Downregulated	SARS.CoV.2_33_48	Mock_33_48
PCMTD2	55251	SARS.CoV.2	33	48	173.78	0.797748	0.212189	3.75961	0.000170177	0.0403121	TRUE	Upregulated	SARS.CoV.2_33_48	Mock_33_48
JMJD4	65094	SARS.CoV.2	33	48	174.064	-0.764823	0.227324	-3.36446	0.000766927	0.0870516	TRUE	Downregulated	SARS.CoV.2_33_48	Mock_33_48
C6orf47	57827	SARS.CoV.2	33	48	175.415	-0.686211	0.18323	-3.74507	0.000180341	0.04094	TRUE	Downregulated	SARS.CoV.2_33_48	Mock_33_48
HLA-F	3134	SARS.CoV.2	37	72	177.191	1.2399	0.330591	3.75055	0.000176446	0.0698168	TRUE	Upregulated	SARS.CoV.2_37_72	Mock_37_72
KHDC4	22889	SARS.CoV.2	33	48	178.246	0.662147	0.179899	3.68066	0.000232631	0.049364	TRUE	Upregulated	SARS.CoV.2_33_48	Mock_33_48
TMEM64	169200	SARS.CoV	33	48	179.752	0.967408	0.277695	3.48371	0.000494523	0.0795309	TRUE	Upregulated	SARS.CoV_33_48	Mock_33_48
TENT5A	55603	SARS.CoV.2	33	96	179.921	1.28495	0.333175	3.85667	0.000114941	0.0507635	TRUE	Upregulated	SARS.CoV.2_33_96	Mock_33_96
FOSB	2354	SARS.CoV	33	48	180.13	-1.24611	0.361103	-3.45085	0.000558834	0.0802354	TRUE	Downregulated	SARS.CoV_33_48	Mock_33_48
HELZ2	85441	SARS.CoV.2	37	96	180.383	1.58007	0.365107	4.32768	1.50687e-05	0.0116237	TRUE	Upregulated	SARS.CoV.2_37_96	Mock_37_96
ELP6	54859	SARS.CoV.2	33	48	180.413	-0.698755	0.155854	-4.48338	7.34695e-06	0.00582103	TRUE	Downregulated	SARS.CoV.2_33_48	Mock_33_48
ELP6	54859	SARS.CoV	33	48	180.413	-0.633619	0.1566	-4.04609	5.20809e-05	0.0322872	TRUE	Downregulated	SARS.CoV_33_48	Mock_33_48
USP43	124739	SARS.CoV.2	33	24	180.969	0.854504	0.223955	3.81551	0.000135901	0.0561864	TRUE	Upregulated	SARS.CoV.2_33_24	Mock_33_24
LSM7	51690	SARS.CoV.2	33	48	184.128	-1.11051	0.247904	-4.47958	7.47884e-06	0.00582103	TRUE	Downregulated	SARS.CoV.2_33_48	Mock_33_48
LSM7	51690	SARS.CoV	33	48	184.128	-0.967869	0.248009	-3.90255	9.51841e-05	0.0398919	TRUE	Downregulated	SARS.CoV_33_48	Mock_33_48
EPSTI1	94240	SARS.CoV.2	37	96	184.711	2.2862	0.602899	3.79201	0.000149435	0.0550158	TRUE	Upregulated	SARS.CoV.2_37_96	Mock_37_96
NDUFA1	4694	SARS.CoV.2	33	24	185.764	-1.21349	0.234121	-5.18319	2.18124e-07	0.000591553	TRUE	Downregulated	SARS.CoV.2_33_24	Mock_33_24
RNASEH2C	84153	SARS.CoV.2	33	96	186.767	-1.01764	0.225427	-4.51426	6.35373e-06	0.00451418	TRUE	Downregulated	SARS.CoV.2_33_96	Mock_33_96
HIST3H2A	NA	SARS.CoV.2	33	48	187	-0.768444	0.210905	-3.64355	0.000268905	0.0523245	TRUE	Downregulated	SARS.CoV.2_33_48	Mock_33_48
PUSL1	126789	SARS.CoV	33	48	190.824	-0.729637	0.165074	-4.42006	9.86731e-06	0.0110253	TRUE	Downregulated	SARS.CoV_33_48	Mock_33_48
SYNGR1	9145	SARS.CoV.2	37	96	190.861	-0.868302	0.197791	-4.39001	1.13348e-05	0.0102007	TRUE	Downregulated	SARS.CoV.2_37_96	Mock_37_96
DDX60L	91351	SARS.CoV.2	37	96	192.294	1.97716	0.46938	4.21228	2.52803e-05	0.0170631	TRUE	Upregulated	SARS.CoV.2_37_96	Mock_37_96
IFI27L2	83982	SARS.CoV	33	48	192.356	-1.00638	0.290988	-3.45851	0.000543169	0.0802354	TRUE	Downregulated	SARS.CoV_33_48	Mock_33_48
MYL5	4636	SARS.CoV.2	33	48	193.216	-1.09335	0.309466	-3.53301	0.000410863	0.0650794	TRUE	Downregulated	SARS.CoV.2_33_48	Mock_33_48
SUMF1	285362	SARS.CoV	33	48	193.369	-0.758072	0.204943	-3.69894	0.000216501	0.0544417	TRUE	Downregulated	SARS.CoV_33_48	Mock_33_48
NR1D1	9572	SARS.CoV.2	33	48	193.518	-0.888291	0.263488	-3.37128	0.000748199	0.0855197	TRUE	Downregulated	SARS.CoV.2_33_48	Mock_33_48
NDUFA1	4694	SARS.CoV	33	48	193.693	-0.980961	0.294221	-3.3341	0.000855763	0.0945098	TRUE	Downregulated	SARS.CoV_33_48	Mock_33_48
DDX60	55601	SARS.CoV.2	37	96	193.907	1.96796	0.472718	4.16306	3.14006e-05	0.0194037	TRUE	Upregulated	SARS.CoV.2_37_96	Mock_37_96
SEC24A	10802	SARS.CoV	33	24	194.229	0.822616	0.213952	3.84485	0.000120625	0.0577295	TRUE	Upregulated	SARS.CoV_33_24	Mock_33_24
USP25	29761	SARS.CoV.2	33	48	196.63	0.843901	0.239888	3.5179	0.000434974	0.0670721	TRUE	Upregulated	SARS.CoV.2_33_48	Mock_33_48
NDUFA1	4694	SARS.CoV.2	33	72	197.933	-0.966152	0.244846	-3.94595	7.94842e-05	0.0999422	TRUE	Downregulated	SARS.CoV.2_33_72	Mock_33_72
TMEM53	79639	SARS.CoV.2	33	48	198.581	-0.698136	0.209239	-3.33654	0.000848277	0.0927699	TRUE	Downregulated	SARS.CoV.2_33_48	Mock_33_48
PARP10	84875	SARS.CoV.2	33	96	199.942	1.38867	0.331209	4.19273	2.75622e-05	0.0160855	TRUE	Upregulated	SARS.CoV.2_33_96	Mock_33_96
HDDC3	374659	SARS.CoV.2	33	24	201.057	-0.833463	0.220286	-3.78356	0.000154601	0.0561864	TRUE	Downregulated	SARS.CoV.2_33_24	Mock_33_24
NFKB2	4791	SARS.CoV.2	33	48	202.511	-0.839913	0.235089	-3.57275	0.000353251	0.0629101	TRUE	Downregulated	SARS.CoV.2_33_48	Mock_33_48
HELZ2	85441	SARS.CoV.2	33	96	204.561	2.39475	0.596068	4.01758	5.87988e-05	0.030026	TRUE	Upregulated	SARS.CoV.2_33_96	Mock_33_96
VPS72	6944	SARS.CoV	33	48	205.848	-0.824706	0.221988	-3.71509	0.000203135	0.0535482	TRUE	Downregulated	SARS.CoV_33_48	Mock_33_48
DDX60	55601	SARS.CoV.2	33	96	206.113	1.7164	0.378582	4.53377	5.79398e-06	0.00430361	TRUE	Upregulated	SARS.CoV.2_33_96	Mock_33_96
PGM2	55276	SARS.CoV.2	33	24	209.635	0.706217	0.192581	3.66711	0.000245307	0.0739191	TRUE	Upregulated	SARS.CoV.2_33_24	Mock_33_24
IFIT5	24138	SARS.CoV.2	33	96	210.955	1.28402	0.312029	4.11506	3.87075e-05	0.0204038	TRUE	Upregulated	SARS.CoV.2_33_96	Mock_33_96
B4GALT7	11285	SARS.CoV	33	48	211.695	-0.852507	0.220517	-3.86595	0.00011066	0.042374	TRUE	Downregulated	SARS.CoV_33_48	Mock_33_48
TCEA2	6919	SARS.CoV	33	24	213.248	-0.679772	0.178619	-3.80571	0.000141399	0.0657385	TRUE	Downregulated	SARS.CoV_33_24	Mock_33_24
PNPT1	87178	SARS.CoV.2	37	96	217.33	1.13796	0.312786	3.63813	0.00027463	0.0794415	TRUE	Upregulated	SARS.CoV.2_37_96	Mock_37_96
PALM2-AKAP2	NA	SARS.CoV.2	37	72	217.434	0.959707	0.263688	3.63955	0.000273116	0.0874898	TRUE	Upregulated	SARS.CoV.2_37_72	Mock_37_72
NDUFA3	4696	SARS.CoV	33	48	224.276	-1.38126	0.312169	-4.4247	9.65757e-06	0.0110253	TRUE	Downregulated	SARS.CoV_33_48	Mock_33_48
BLOC1S1	2647	SARS.CoV	33	24	224.623	-0.616379	0.169507	-3.63631	0.00027657	0.0937572	TRUE	Downregulated	SARS.CoV_33_24	Mock_33_24
MRPL11	65003	SARS.CoV.2	33	24	226.418	-0.695194	0.183514	-3.78823	0.000151723	0.0561864	TRUE	Downregulated	SARS.CoV.2_33_24	Mock_33_24
BPNT1	10380	SARS.CoV.2	33	48	230.352	0.620632	0.186646	3.32518	0.000883603	0.0927699	TRUE	Upregulated	SARS.CoV.2_33_48	Mock_33_48
TMA7	51372	SARS.CoV	33	24	230.894	-0.967291	0.246884	-3.91799	8.92892e-05	0.0468682	TRUE	Downregulated	SARS.CoV_33_24	Mock_33_24
RSAD2	91543	SARS.CoV.2	33	96	231.58	4.52589	0.831476	5.4432	5.23312e-08	7.1262e-05	TRUE	Upregulated	SARS.CoV.2_33_96	Mock_33_96
NEK7	140609	SARS.CoV	33	48	233.195	0.743989	0.222677	3.34111	0.000834433	0.0934165	TRUE	Upregulated	SARS.CoV_33_48	Mock_33_48
OAS3	4940	SARS.CoV.2	33	96	235.753	2.68372	0.514031	5.22093	1.78029e-07	0.000193945	TRUE	Upregulated	SARS.CoV.2_33_96	Mock_33_96
TOR1B	27348	SARS.CoV.2	37	96	237.281	0.841993	0.216555	3.88813	0.000101018	0.0435888	TRUE	Upregulated	SARS.CoV.2_37_96	Mock_37_96
TMEM258	746	SARS.CoV.2	33	24	239.593	-1.01235	0.276025	-3.66761	0.000244831	0.0739191	TRUE	Downregulated	SARS.CoV.2_33_24	Mock_33_24
OAS3	4940	SARS.CoV.2	37	72	242.154	3.55644	0.559519	6.35624	2.06749e-10	3.35409e-06	TRUE	Upregulated	SARS.CoV.2_37_72	Mock_37_72
DDX58	23586	SARS.CoV.2	33	96	244.28	2.14444	0.576575	3.71927	0.0001998	0.0777366	TRUE	Upregulated	SARS.CoV.2_33_96	Mock_33_96
DDX58	23586	SARS.CoV.2	37	96	244.892	2.60668	0.512594	5.08528	3.67078e-07	0.00118926	TRUE	Upregulated	SARS.CoV.2_37_96	Mock_37_96
HYAL2	8692	SARS.CoV	33	48	245.432	-0.914949	0.208536	-4.38748	1.14672e-05	0.0110253	TRUE	Downregulated	SARS.CoV_33_48	Mock_33_48
AASDHPPT	60496	SARS.CoV.2	33	48	246.029	0.605659	0.180267	3.3598	0.000779997	0.0879245	TRUE	Upregulated	SARS.CoV.2_33_48	Mock_33_48
SERTAD1	29950	SARS.CoV.2	33	48	246.327	-0.852849	0.211213	-4.03787	5.39398e-05	0.0215035	TRUE	Downregulated	SARS.CoV.2_33_48	Mock_33_48
PPP1R15A	23645	SARS.CoV.2	33	48	249.452	-0.791722	0.171046	-4.62871	3.6795e-06	0.00478406	TRUE	Downregulated	SARS.CoV.2_33_48	Mock_33_48
PPP1R15A	23645	SARS.CoV	33	48	249.452	-0.705459	0.17126	-4.11924	3.80132e-05	0.0258886	TRUE	Downregulated	SARS.CoV_33_48	Mock_33_48
TUBG1	7283	SARS.CoV	33	48	250.164	-0.774946	0.224392	-3.45353	0.000553293	0.0802354	TRUE	Downregulated	SARS.CoV_33_48	Mock_33_48
ERN2	10595	SARS.CoV.2	37	96	250.718	-0.941041	0.24383	-3.85942	0.000113657	0.0472083	TRUE	Downregulated	SARS.CoV.2_37_96	Mock_37_96
OTUD5	55593	SARS.CoV	37	72	250.768	0.764909	0.162763	4.69954	2.60748e-06	0.0211505	TRUE	Upregulated	SARS.CoV_37_72	Mock_37_72
TMEM250	90120	SARS.CoV.2	33	48	252.585	-0.6688	0.171249	-3.90542	9.40629e-05	0.0275905	TRUE	Downregulated	SARS.CoV.2_33_48	Mock_33_48
IFIH1	64135	SARS.CoV.2	33	96	255.643	2.4612	0.39335	6.25702	3.92404e-10	1.60307e-06	TRUE	Upregulated	SARS.CoV.2_33_96	Mock_33_96
DDX60L	91351	SARS.CoV.2	37	72	257.668	2.22766	0.555822	4.00787	6.12692e-05	0.0320635	TRUE	Upregulated	SARS.CoV.2_37_72	Mock_37_72
SLC6A8	6535	SARS.CoV.2	33	48	257.791	-0.662628	0.18619	-3.55888	0.000372436	0.0629101	TRUE	Downregulated	SARS.CoV.2_33_48	Mock_33_48
PNPT1	87178	SARS.CoV.2	37	72	258.211	1.30206	0.289854	4.49214	7.05112e-06	0.00621966	TRUE	Upregulated	SARS.CoV.2_37_72	Mock_37_72
MED11	400569	SARS.CoV.2	33	48	258.983	-0.723114	0.207176	-3.49034	0.000482413	0.0689555	TRUE	Downregulated	SARS.CoV.2_33_48	Mock_33_48
NT5C3A	51251	SARS.CoV.2	37	72	263.039	2.16703	0.551929	3.92629	8.62665e-05	0.0409339	TRUE	Upregulated	SARS.CoV.2_37_72	Mock_37_72
DDX60	55601	SARS.CoV.2	37	72	264.055	2.49105	0.469752	5.3029	1.13977e-07	0.000308176	TRUE	Upregulated	SARS.CoV.2_37_72	Mock_37_72
PIK3C2A	5286	SARS.CoV.2	33	48	264.881	0.612045	0.183828	3.32945	0.000870173	0.0927699	TRUE	Upregulated	SARS.CoV.2_33_48	Mock_33_48
PIK3C2A	5286	SARS.CoV	33	48	264.881	0.820101	0.183888	4.45978	8.2044e-06	0.0110253	TRUE	Upregulated	SARS.CoV_33_48	Mock_33_48
IFIT2	3433	SARS.CoV.2	33	72	265.185	3.30923	0.732499	4.51773	6.25062e-06	0.0102173	TRUE	Upregulated	SARS.CoV.2_33_72	Mock_33_72
IFI44	10561	SARS.CoV.2	37	96	266.917	2.39683	0.57213	4.18931	2.79807e-05	0.0181304	TRUE	Upregulated	SARS.CoV.2_37_96	Mock_37_96
ATP5ME	521	SARS.CoV	33	48	267.776	-0.909666	0.250837	-3.62653	0.00028726	0.0610973	TRUE	Downregulated	SARS.CoV_33_48	Mock_33_48
LAMP3	27074	SARS.CoV.2	37	72	268.572	2.81096	0.721633	3.89527	9.80887e-05	0.0442026	TRUE	Upregulated	SARS.CoV.2_37_72	Mock_37_72
GET3	439	SARS.CoV.2	33	48	269.244	-0.798014	0.172847	-4.61689	3.89535e-06	0.00478406	TRUE	Downregulated	SARS.CoV.2_33_48	Mock_33_48
GET3	439	SARS.CoV	33	48	269.244	-0.602448	0.172881	-3.48476	0.000492588	0.0795309	TRUE	Downregulated	SARS.CoV_33_48	Mock_33_48
CCDC57	284001	SARS.CoV.2	33	48	269.877	-0.593825	0.17924	-3.31302	0.000922936	0.0948767	TRUE	Downregulated	SARS.CoV.2_33_48	Mock_33_48
RTP4	64108	SARS.CoV.2	33	96	272.264	1.37004	0.376159	3.64219	0.000270326	0.0939872	TRUE	Upregulated	SARS.CoV.2_33_96	Mock_33_96
PLEKHJ1	55111	SARS.CoV.2	37	72	273.351	-0.843016	0.227683	-3.70259	0.00021341	0.0769365	TRUE	Downregulated	SARS.CoV.2_37_72	Mock_37_72
SNRPF	6636	SARS.CoV	33	48	273.705	-0.792456	0.228883	-3.46227	0.000535637	0.0802354	TRUE	Downregulated	SARS.CoV_33_48	Mock_33_48
FAM91A1	157769	SARS.CoV	33	48	274.435	0.839615	0.223095	3.76349	0.000167557	0.049795	TRUE	Upregulated	SARS.CoV_33_48	Mock_33_48
ADGRA3	166647	SARS.CoV	33	48	277.194	0.811025	0.240626	3.37049	0.000750359	0.0895227	TRUE	Upregulated	SARS.CoV_33_48	Mock_33_48
POLR2J	5439	SARS.CoV.2	33	48	277.198	-0.76877	0.205614	-3.73889	0.000184831	0.0413845	TRUE	Downregulated	SARS.CoV.2_33_48	Mock_33_48
CAAP1	79886	SARS.CoV	33	48	278.876	0.625197	0.172403	3.62638	0.000287427	0.0610973	TRUE	Upregulated	SARS.CoV_33_48	Mock_33_48
OAS3	4940	SARS.CoV.2	37	96	280.556	3.59561	0.702313	5.11967	3.06073e-07	0.00118926	TRUE	Upregulated	SARS.CoV.2_37_96	Mock_37_96
RBL2	5934	SARS.CoV.2	33	48	282.265	0.666415	0.177685	3.75053	0.000176461	0.04094	TRUE	Upregulated	SARS.CoV.2_33_48	Mock_33_48
RBL2	5934	SARS.CoV	33	48	282.265	0.702759	0.178017	3.94771	7.89021e-05	0.037931	TRUE	Upregulated	SARS.CoV_33_48	Mock_33_48
ARL2	402	SARS.CoV.2	33	48	285.758	-0.757891	0.178583	-4.24392	2.19649e-05	0.0143606	TRUE	Downregulated	SARS.CoV.2_33_48	Mock_33_48
NUDT22	84304	SARS.CoV.2	33	48	290.799	-0.684921	0.199622	-3.43109	0.00060116	0.0764558	TRUE	Downregulated	SARS.CoV.2_33_48	Mock_33_48
GBP4	115361	SARS.CoV.2	37	72	291.905	2.16727	0.484387	4.47426	7.66771e-06	0.00621966	TRUE	Upregulated	SARS.CoV.2_37_72	Mock_37_72
TMEM258	746	SARS.CoV	33	48	293.053	-1.36045	0.269819	-5.04211	4.60434e-07	0.00188145	TRUE	Downregulated	SARS.CoV_33_48	Mock_33_48
MX2	4600	SARS.CoV.2	37	96	294.711	3.02813	0.774098	3.91182	9.16042e-05	0.0433656	TRUE	Upregulated	SARS.CoV.2_37_96	Mock_37_96
IFI35	3430	SARS.CoV.2	33	96	296.123	1.68588	0.461605	3.65222	0.00025998	0.0926085	TRUE	Upregulated	SARS.CoV.2_33_96	Mock_33_96
MX2	4600	SARS.CoV.2	37	72	296.506	2.89883	0.68242	4.24786	2.15818e-05	0.0152227	TRUE	Upregulated	SARS.CoV.2_37_72	Mock_37_72
NELFB	25920	SARS.CoV	33	48	302.201	-0.718834	0.211803	-3.39388	0.000689108	0.0879959	TRUE	Downregulated	SARS.CoV_33_48	Mock_33_48
MX2	4600	SARS.CoV.2	33	96	308.315	3.63296	0.577063	6.29561	3.06184e-10	1.60307e-06	TRUE	Upregulated	SARS.CoV.2_33_96	Mock_33_96
S100A13	6284	SARS.CoV	33	48	310.062	-0.688277	0.194283	-3.54265	0.000396131	0.0721885	TRUE	Downregulated	SARS.CoV_33_48	Mock_33_48
S100A13	6284	SARS.CoV.2	33	48	310.062	-0.673406	0.193807	-3.47462	0.00051158	0.0697653	TRUE	Downregulated	SARS.CoV.2_33_48	Mock_33_48
CREBL2	1389	SARS.CoV.2	33	48	312.384	0.583242	0.175432	3.32461	0.000885415	0.0927699	TRUE	Upregulated	SARS.CoV.2_33_48	Mock_33_48
CCDC124	115098	SARS.CoV	33	48	314.615	-0.694235	0.186654	-3.71937	0.000199724	0.0535162	TRUE	Downregulated	SARS.CoV_33_48	Mock_33_48
MCRIP1	348262	SARS.CoV	33	48	314.84	-0.828829	0.176067	-4.70747	2.5081e-06	0.00677969	TRUE	Downregulated	SARS.CoV_33_48	Mock_33_48
SHOC2	8036	SARS.CoV	33	48	315.621	0.681531	0.200679	3.39613	0.000683458	0.0879615	TRUE	Upregulated	SARS.CoV_33_48	Mock_33_48
ZBTB44	29068	SARS.CoV.2	33	48	319.4	0.659904	0.173258	3.8088	0.000139643	0.0356635	TRUE	Upregulated	SARS.CoV.2_33_48	Mock_33_48
NYNRIN	57523	SARS.CoV.2	33	96	321.551	-0.669735	0.17807	-3.76107	0.000169189	0.0691181	TRUE	Downregulated	SARS.CoV.2_33_96	Mock_33_96
FZD3	7976	SARS.CoV	37	96	321.907	0.704165	0.159768	4.40741	1.04612e-05	0.0423653	TRUE	Upregulated	SARS.CoV_37_96	Mock_37_96
OAS2	4939	SARS.CoV.2	33	96	324.25	2.76528	0.490605	5.63647	1.73575e-08	2.88461e-05	TRUE	Upregulated	SARS.CoV.2_33_96	Mock_33_96
CXCL2	2920	SARS.CoV	33	24	329.325	0.802956	0.208538	3.8504	0.000117924	0.0577295	TRUE	Upregulated	SARS.CoV_33_24	Mock_33_24
PAFAH1B3	5050	SARS.CoV	33	48	332.361	-0.669596	0.182291	-3.67322	0.000239514	0.0567371	TRUE	Downregulated	SARS.CoV_33_48	Mock_33_48
SDF2L1	23753	SARS.CoV.2	33	48	334.952	-0.738945	0.182835	-4.0416	5.30875e-05	0.0215035	TRUE	Downregulated	SARS.CoV.2_33_48	Mock_33_48
SDF2L1	23753	SARS.CoV	33	48	334.952	-0.617091	0.183054	-3.37109	0.000748721	0.0895227	TRUE	Downregulated	SARS.CoV_33_48	Mock_33_48
IFI44	10561	SARS.CoV.2	33	96	335.621	2.03906	0.521001	3.91374	9.08758e-05	0.0435921	TRUE	Upregulated	SARS.CoV.2_33_96	Mock_33_96
OAS2	4939	SARS.CoV.2	37	72	336.799	2.66252	0.630963	4.21978	2.44541e-05	0.0159704	TRUE	Upregulated	SARS.CoV.2_37_72	Mock_37_72
LSM2	57819	SARS.CoV	33	48	337.185	-0.68806	0.201546	-3.41391	0.000640378	0.0849481	TRUE	Downregulated	SARS.CoV_33_48	Mock_33_48
RPS6KA3	6197	SARS.CoV.2	37	48	337.626	-0.838352	0.194632	-4.30738	1.652e-05	0.0894941	TRUE	Downregulated	SARS.CoV.2_37_48	Mock_37_48
IFITM1	8519	SARS.CoV.2	33	96	338.959	2.22445	0.563831	3.94524	7.97206e-05	0.0394762	TRUE	Upregulated	SARS.CoV.2_33_96	Mock_33_96
SP110	3431	SARS.CoV.2	37	72	344.846	1.83115	0.4588	3.99118	6.57458e-05	0.0333311	TRUE	Upregulated	SARS.CoV.2_37_72	Mock_37_72
RPS29	6235	SARS.CoV	33	24	346.716	-1.26966	0.28129	-4.51369	6.37092e-06	0.00797444	TRUE	Downregulated	SARS.CoV_33_24	Mock_33_24
RPS29	6235	SARS.CoV.2	33	24	346.716	-1.12698	0.280418	-4.01894	5.84609e-05	0.0365876	TRUE	Downregulated	SARS.CoV.2_33_24	Mock_33_24
DDX58	23586	SARS.CoV.2	37	72	347.958	2.87853	0.623021	4.62028	3.83227e-06	0.00418582	TRUE	Upregulated	SARS.CoV.2_37_72	Mock_37_72
ZDHHC12	84885	SARS.CoV.2	33	48	349.487	-0.656917	0.188392	-3.48697	0.000488531	0.0689555	TRUE	Downregulated	SARS.CoV.2_33_48	Mock_33_48
ERI3	79033	SARS.CoV.2	33	48	349.998	-0.592724	0.166537	-3.5591	0.000372123	0.0629101	TRUE	Downregulated	SARS.CoV.2_33_48	Mock_33_48
TAP1	6890	SARS.CoV.2	37	96	354.391	0.932479	0.254316	3.66661	0.000245786	0.0780684	TRUE	Upregulated	SARS.CoV.2_37_96	Mock_37_96
NDUFV3	4731	SARS.CoV	33	48	355.493	-0.588487	0.162109	-3.63018	0.000283219	0.0610973	TRUE	Downregulated	SARS.CoV_33_48	Mock_33_48
MYD88	4615	SARS.CoV.2	37	72	356.026	0.891883	0.240576	3.70728	0.000209497	0.0769365	TRUE	Upregulated	SARS.CoV.2_37_72	Mock_37_72
ATP5MPL	9556	SARS.CoV	33	24	356.838	-0.783893	0.19113	-4.10135	4.10739e-05	0.0247539	TRUE	Downregulated	SARS.CoV_33_24	Mock_33_24
MRPL52	122704	SARS.CoV	33	48	357.158	-0.845323	0.24535	-3.44537	0.000570276	0.0802354	TRUE	Downregulated	SARS.CoV_33_48	Mock_33_48
MRPL52	122704	SARS.CoV.2	33	48	357.158	-0.81011	0.245023	-3.30627	0.000945486	0.0953949	TRUE	Downregulated	SARS.CoV.2_33_48	Mock_33_48
MICOS13	125988	SARS.CoV	33	48	363.863	-0.871802	0.258581	-3.37148	0.000747643	0.0895227	TRUE	Downregulated	SARS.CoV_33_48	Mock_33_48
IFI44L	10964	SARS.CoV.2	37	72	369.955	4.28069	0.716572	5.97384	2.31734e-09	1.25314e-05	TRUE	Upregulated	SARS.CoV.2_37_72	Mock_37_72
KLHL9	55958	SARS.CoV	33	24	378.777	0.704023	0.186886	3.76713	0.000165137	0.0726247	TRUE	Upregulated	SARS.CoV_33_24	Mock_33_24
IFI44L	10964	SARS.CoV.2	33	96	381.111	3.43784	0.571129	6.01937	1.75098e-09	3.57659e-06	TRUE	Upregulated	SARS.CoV.2_33_96	Mock_33_96
OAS2	4939	SARS.CoV.2	37	96	387.473	2.89356	0.655614	4.41351	1.01707e-05	0.00969153	TRUE	Upregulated	SARS.CoV.2_37_96	Mock_37_96
SHFL	55337	SARS.CoV.2	37	72	390.77	1.14395	0.278648	4.10535	4.03699e-05	0.02339	TRUE	Upregulated	SARS.CoV.2_37_72	Mock_37_72
ROMO1	140823	SARS.CoV.2	33	24	394.326	-0.924654	0.256477	-3.60521	0.000311904	0.0875052	TRUE	Downregulated	SARS.CoV.2_33_24	Mock_33_24
METTL26	84326	SARS.CoV	33	48	394.408	-0.604474	0.161163	-3.7507	0.000176342	0.0509819	TRUE	Downregulated	SARS.CoV_33_48	Mock_33_48
ISCU	23479	SARS.CoV	33	48	396.789	0.708269	0.189347	3.74059	0.00018359	0.0517375	TRUE	Upregulated	SARS.CoV_33_48	Mock_33_48
YIF1B	90522	SARS.CoV.2	33	48	399.605	-0.959757	0.27596	-3.47789	0.000505385	0.0697653	TRUE	Downregulated	SARS.CoV.2_33_48	Mock_33_48
ATP5MPL	9556	SARS.CoV.2	33	48	409.222	-0.917263	0.186722	-4.91247	8.9938e-07	0.00294007	TRUE	Downregulated	SARS.CoV.2_33_48	Mock_33_48
SP110	3431	SARS.CoV.2	33	96	418.785	1.90016	0.439065	4.32775	1.50643e-05	0.00946793	TRUE	Upregulated	SARS.CoV.2_33_96	Mock_33_96
PPP4R2	151987	SARS.CoV.2	33	48	418.914	0.62476	0.18784	3.32602	0.000880961	0.0927699	TRUE	Upregulated	SARS.CoV.2_33_48	Mock_33_48
PTGES2	80142	SARS.CoV.2	33	48	419.421	-0.637267	0.164903	-3.8645	0.000111317	0.0310441	TRUE	Downregulated	SARS.CoV.2_33_48	Mock_33_48
OAS1	4938	SARS.CoV.2	37	96	420.47	2.03315	0.55821	3.64228	0.000270238	0.0794415	TRUE	Upregulated	SARS.CoV.2_37_96	Mock_37_96
ETFB	2109	SARS.CoV.2	33	48	421.582	-0.862074	0.200454	-4.3006	1.70335e-05	0.0116005	TRUE	Downregulated	SARS.CoV.2_33_48	Mock_33_48
HERC6	55008	SARS.CoV.2	37	96	425.776	2.34645	0.593153	3.9559	7.62469e-05	0.0379513	TRUE	Upregulated	SARS.CoV.2_37_96	Mock_37_96
IFIT2	3433	SARS.CoV.2	37	72	433.697	3.33384	0.712412	4.67965	2.87361e-06	0.00358604	TRUE	Upregulated	SARS.CoV.2_37_72	Mock_37_72
IFIT2	3433	SARS.CoV.2	37	96	434.416	2.90562	0.716208	4.05695	4.97171e-05	0.0265951	TRUE	Upregulated	SARS.CoV.2_37_96	Mock_37_96
CAPG	822	SARS.CoV.2	33	48	434.673	-0.639389	0.176888	-3.61465	0.000300758	0.0565045	TRUE	Downregulated	SARS.CoV.2_33_48	Mock_33_48
CAPG	822	SARS.CoV	33	48	434.673	-0.628529	0.177227	-3.54646	0.00039044	0.0721885	TRUE	Downregulated	SARS.CoV_33_48	Mock_33_48
ANAPC11	51529	SARS.CoV	33	24	437.932	-0.773769	0.180966	-4.27576	1.90487e-05	0.018233	TRUE	Downregulated	SARS.CoV_33_24	Mock_33_24
ROMO1	140823	SARS.CoV.2	33	48	438.128	-0.972426	0.279891	-3.4743	0.000512196	0.0697653	TRUE	Downregulated	SARS.CoV.2_33_48	Mock_33_48
HIST1H1C	NA	SARS.CoV.2	33	48	439.5	-0.940478	0.233461	-4.02842	5.61529e-05	0.0218272	TRUE	Downregulated	SARS.CoV.2_33_48	Mock_33_48
HIST1H1C	NA	SARS.CoV	33	48	439.5	-0.784056	0.233466	-3.35832	0.000784165	0.0922099	TRUE	Downregulated	SARS.CoV_33_48	Mock_33_48
ATP13A3	79572	SARS.CoV	33	24	443.668	0.756919	0.153119	4.94334	7.67947e-07	0.003253	TRUE	Upregulated	SARS.CoV_33_24	Mock_33_24
RHEB	6009	SARS.CoV	33	48	444.547	0.592377	0.155649	3.80586	0.000141313	0.0461954	TRUE	Upregulated	SARS.CoV_33_48	Mock_33_48
PBXIP1	57326	SARS.CoV	33	48	444.858	-0.700607	0.190358	-3.68047	0.000232806	0.055959	TRUE	Downregulated	SARS.CoV_33_48	Mock_33_48
RNPEPL1	57140	SARS.CoV	33	48	448.185	-0.73939	0.19878	-3.71964	0.000199504	0.0535162	TRUE	Downregulated	SARS.CoV_33_48	Mock_33_48
UROS	7390	SARS.CoV.2	33	24	457.979	-0.64021	0.158775	-4.03219	5.52584e-05	0.0359666	TRUE	Downregulated	SARS.CoV.2_33_24	Mock_33_24
IFI44L	10964	SARS.CoV.2	37	96	459.205	4.73563	0.925849	5.11491	3.13897e-07	0.00118926	TRUE	Upregulated	SARS.CoV.2_37_96	Mock_37_96
JMJD8	339123	SARS.CoV	33	24	467.436	-0.667398	0.159156	-4.19337	2.74845e-05	0.0232554	TRUE	Downregulated	SARS.CoV_33_24	Mock_33_24
JMJD8	339123	SARS.CoV.2	33	24	467.436	-0.616542	0.158376	-3.8929	9.90532e-05	0.0519934	TRUE	Downregulated	SARS.CoV.2_33_24	Mock_33_24
MRPS21	54460	SARS.CoV	33	48	480.697	-0.754779	0.202606	-3.72535	0.000195046	0.0535162	TRUE	Downregulated	SARS.CoV_33_48	Mock_33_48
SNF8	11267	SARS.CoV.2	33	48	488.748	-0.586071	0.168164	-3.48512	0.00049191	0.0689555	TRUE	Downregulated	SARS.CoV.2_33_48	Mock_33_48
TOMM7	54543	SARS.CoV.2	33	24	490.766	-1.02987	0.227655	-4.52381	6.0736e-06	0.00775074	TRUE	Downregulated	SARS.CoV.2_33_24	Mock_33_24
TOMM7	54543	SARS.CoV	33	24	490.766	-0.93782	0.228045	-4.11244	3.91502e-05	0.024502	TRUE	Downregulated	SARS.CoV_33_24	Mock_33_24
MPDU1	9526	SARS.CoV.2	33	48	495.381	-0.892174	0.194289	-4.59199	4.39039e-06	0.00478406	TRUE	Downregulated	SARS.CoV.2_33_48	Mock_33_48
NDUFA6	4700	SARS.CoV	33	48	495.584	-0.918529	0.17911	-5.1283	2.92375e-07	0.00188145	TRUE	Downregulated	SARS.CoV_33_48	Mock_33_48
NDUFA6	4700	SARS.CoV.2	33	48	495.584	-0.616517	0.178309	-3.45758	0.000545057	0.0712716	TRUE	Downregulated	SARS.CoV.2_33_48	Mock_33_48
ATP13A3	79572	SARS.CoV	33	48	500.915	0.683878	0.147814	4.62661	3.71706e-06	0.00759441	TRUE	Upregulated	SARS.CoV_33_48	Mock_33_48
XAF1	54739	SARS.CoV.2	33	96	503.171	2.94256	0.411226	7.15557	8.33261e-13	1.36163e-08	TRUE	Upregulated	SARS.CoV.2_33_96	Mock_33_96
HERC6	55008	SARS.CoV.2	33	96	504.559	1.69949	0.44049	3.85818	0.000114236	0.0507635	TRUE	Upregulated	SARS.CoV.2_33_96	Mock_33_96
ATP5MC1	516	SARS.CoV.2	33	48	508.828	-0.871686	0.23384	-3.7277	0.000193237	0.0421128	TRUE	Downregulated	SARS.CoV.2_33_48	Mock_33_48
PML	5371	SARS.CoV.2	37	96	515.117	0.885165	0.180134	4.91392	8.92734e-07	0.00160682	TRUE	Upregulated	SARS.CoV.2_37_96	Mock_37_96
IFIT1	3434	SARS.CoV.2	37	96	516.709	4.46339	0.860812	5.18509	2.15907e-07	0.00118926	TRUE	Upregulated	SARS.CoV.2_37_96	Mock_37_96
ALKBH7	84266	SARS.CoV.2	33	48	517.408	-0.743538	0.177251	-4.19484	2.73066e-05	0.0151645	TRUE	Downregulated	SARS.CoV.2_33_48	Mock_33_48
IFIT1	3434	SARS.CoV.2	37	72	524.338	4.17946	0.76473	5.46528	4.62174e-08	0.000187446	TRUE	Upregulated	SARS.CoV.2_37_72	Mock_37_72
NDUFB7	4713	SARS.CoV	33	48	533.966	-0.675088	0.19573	-3.44907	0.000562516	0.0802354	TRUE	Downregulated	SARS.CoV_33_48	Mock_33_48
IFIT2	3433	SARS.CoV.2	33	96	545.176	3.74564	0.706137	5.30441	1.13037e-07	0.000142088	TRUE	Upregulated	SARS.CoV.2_33_96	Mock_33_96
OAS1	4938	SARS.CoV.2	33	96	570.288	1.82254	0.387125	4.70787	2.50315e-06	0.00194781	TRUE	Upregulated	SARS.CoV.2_33_96	Mock_33_96
NAA38	84316	SARS.CoV.2	33	48	575.734	-0.973865	0.236046	-4.12575	3.69535e-05	0.0177648	TRUE	Downregulated	SARS.CoV.2_33_48	Mock_33_48
GBP1	2633	SARS.CoV.2	37	96	581.536	1.20293	0.243798	4.93412	8.05123e-07	0.00160682	TRUE	Upregulated	SARS.CoV.2_37_96	Mock_37_96
RBX1	9978	SARS.CoV	33	48	583.674	-0.989139	0.195924	-5.0486	4.45071e-07	0.00188145	TRUE	Downregulated	SARS.CoV_33_48	Mock_33_48
PARP9	83666	SARS.CoV.2	37	72	605.627	1.02103	0.260425	3.92065	8.8312e-05	0.0409339	TRUE	Upregulated	SARS.CoV.2_37_72	Mock_37_72
IFIT1	3434	SARS.CoV.2	33	96	612.889	3.91454	0.647791	6.0429	1.51365e-09	3.53351e-06	TRUE	Upregulated	SARS.CoV.2_33_96	Mock_33_96
RPSA	3921	SARS.CoV.2	33	48	625.48	-0.773078	0.171834	-4.49899	6.82778e-06	0.00582103	TRUE	Downregulated	SARS.CoV.2_33_48	Mock_33_48
RPSA	3921	SARS.CoV	33	48	625.48	-0.601875	0.171866	-3.502	0.000461785	0.0770191	TRUE	Downregulated	SARS.CoV_33_48	Mock_33_48
ATOX1	475	SARS.CoV	33	48	633.889	-0.9449	0.246572	-3.83214	0.000127031	0.042374	TRUE	Downregulated	SARS.CoV_33_48	Mock_33_48
ATOX1	475	SARS.CoV.2	33	48	633.889	-0.878274	0.246359	-3.56501	0.000363837	0.0629101	TRUE	Downregulated	SARS.CoV.2_33_48	Mock_33_48
UBL5	59286	SARS.CoV.2	33	24	636.967	-0.904957	0.165429	-5.47037	4.49096e-08	0.000182692	TRUE	Downregulated	SARS.CoV.2_33_24	Mock_33_24
UBL5	59286	SARS.CoV	33	24	636.967	-0.822581	0.165855	-4.95965	7.06203e-07	0.003253	TRUE	Downregulated	SARS.CoV_33_24	Mock_33_24
TOMM7	54543	SARS.CoV	33	48	638.204	-0.93652	0.264226	-3.54439	0.000393527	0.0721885	TRUE	Downregulated	SARS.CoV_33_48	Mock_33_48
SAMD9	54809	SARS.CoV.2	37	72	642.272	1.84594	0.466356	3.95822	7.551e-05	0.0371212	TRUE	Upregulated	SARS.CoV.2_37_72	Mock_37_72
PARP9	83666	SARS.CoV.2	37	96	648.408	1.55424	0.366896	4.23619	2.2734e-05	0.0160117	TRUE	Upregulated	SARS.CoV.2_37_96	Mock_37_96
ATP5MF	9551	SARS.CoV	33	48	655.854	-0.811465	0.237814	-3.41218	0.000644452	0.0849481	TRUE	Downregulated	SARS.CoV_33_48	Mock_33_48
ATP5MF	9551	SARS.CoV.2	33	48	655.854	-0.791331	0.237634	-3.33004	0.000868328	0.0927699	TRUE	Downregulated	SARS.CoV.2_33_48	Mock_33_48
COX8A	1351	SARS.CoV	33	48	660.261	-0.934563	0.243806	-3.83322	0.000126478	0.042374	TRUE	Downregulated	SARS.CoV_33_48	Mock_33_48
PLSCR1	5359	SARS.CoV.2	37	72	680.969	1.64506	0.456952	3.60008	0.000318116	0.0938325	TRUE	Upregulated	SARS.CoV.2_37_72	Mock_37_72
MZT2B	80097	SARS.CoV	33	48	693.298	-0.692405	0.161375	-4.29066	1.7814e-05	0.0140786	TRUE	Downregulated	SARS.CoV_33_48	Mock_33_48
XAF1	54739	SARS.CoV.2	37	72	696.275	2.27858	0.471641	4.83118	1.35724e-06	0.0024465	TRUE	Upregulated	SARS.CoV.2_37_72	Mock_37_72
UGCG	7357	SARS.CoV	33	24	702.808	0.583207	0.159135	3.66486	0.000247472	0.0909734	TRUE	Upregulated	SARS.CoV_33_24	Mock_33_24
NDUFS6	4726	SARS.CoV.2	33	48	714.435	-0.734433	0.195189	-3.76268	0.000168104	0.0403121	TRUE	Downregulated	SARS.CoV.2_33_48	Mock_33_48
RNF181	51255	SARS.CoV	33	48	717.829	-0.652507	0.189691	-3.43985	0.000582031	0.0802354	TRUE	Downregulated	SARS.CoV_33_48	Mock_33_48
UQCR10	29796	SARS.CoV.2	33	24	719.028	-0.704492	0.160205	-4.39744	1.09533e-05	0.0118821	TRUE	Downregulated	SARS.CoV.2_33_24	Mock_33_24
UQCR10	29796	SARS.CoV	33	24	719.028	-0.677557	0.160633	-4.21804	2.4643e-05	0.0222773	TRUE	Downregulated	SARS.CoV_33_24	Mock_33_24
WWTR1	25937	SARS.CoV.2	33	48	730.642	0.650232	0.170549	3.81259	0.00013752	0.0356635	TRUE	Upregulated	SARS.CoV.2_33_48	Mock_33_48
STAT1	6772	SARS.CoV.2	37	96	733.453	1.66567	0.453517	3.67279	0.000239919	0.077729	TRUE	Upregulated	SARS.CoV.2_37_96	Mock_37_96
UQCRB	7381	SARS.CoV.2	33	24	734.527	-0.922631	0.1848	-4.9926	5.95718e-07	0.00138479	TRUE	Downregulated	SARS.CoV.2_33_24	Mock_33_24
UQCRB	7381	SARS.CoV	33	24	734.527	-0.84699	0.18513	-4.57512	4.75946e-06	0.00797444	TRUE	Downregulated	SARS.CoV_33_24	Mock_33_24
GPX3	2878	SARS.CoV.2	33	48	737.845	-0.59743	0.160017	-3.73353	0.000188815	0.0417053	TRUE	Downregulated	SARS.CoV.2_33_48	Mock_33_48
STAT1	6772	SARS.CoV.2	37	72	744.605	1.49438	0.358082	4.17329	3.00227e-05	0.0180392	TRUE	Upregulated	SARS.CoV.2_37_72	Mock_37_72
TIMM13	26517	SARS.CoV	33	48	761.215	-0.610406	0.177619	-3.4366	0.000589064	0.0802354	TRUE	Downregulated	SARS.CoV_33_48	Mock_33_48
RPS15A	6210	SARS.CoV.2	33	48	768.194	-0.664355	0.196362	-3.38331	0.000716168	0.0830196	TRUE	Downregulated	SARS.CoV.2_33_48	Mock_33_48
RPS15A	6210	SARS.CoV	33	48	768.194	-0.65825	0.196486	-3.3501	0.000807817	0.0934165	TRUE	Downregulated	SARS.CoV_33_48	Mock_33_48
IFI27	3429	SARS.CoV.2	37	72	772.306	2.96621	0.709497	4.18072	2.90583e-05	0.0180392	TRUE	Upregulated	SARS.CoV.2_37_72	Mock_37_72
MX1	4599	SARS.CoV.2	37	72	776.989	3.26744	0.533147	6.12859	8.86592e-10	7.19159e-06	TRUE	Upregulated	SARS.CoV.2_37_72	Mock_37_72
XAF1	54739	SARS.CoV.2	37	96	788.053	2.48334	0.635716	3.90636	9.36968e-05	0.0433656	TRUE	Upregulated	SARS.CoV.2_37_96	Mock_37_96
SOD2	6648	SARS.CoV	33	48	801.429	0.763105	0.192376	3.96673	7.28643e-05	0.0360899	TRUE	Upregulated	SARS.CoV_33_48	Mock_33_48
NHP2	55651	SARS.CoV	33	48	812.547	-0.59277	0.167505	-3.53883	0.000401906	0.0721885	TRUE	Downregulated	SARS.CoV_33_48	Mock_33_48
EIF2AK2	5610	SARS.CoV.2	37	72	819.674	0.934029	0.217792	4.28863	1.79777e-05	0.0138882	TRUE	Upregulated	SARS.CoV.2_37_72	Mock_37_72
PARP9	83666	SARS.CoV.2	33	96	835.542	1.06001	0.256865	4.12672	3.67979e-05	0.0200438	TRUE	Upregulated	SARS.CoV.2_33_96	Mock_33_96
DCTN2	10540	SARS.CoV	33	48	841.141	-0.595536	0.153876	-3.87022	0.000108736	0.042374	TRUE	Downregulated	SARS.CoV_33_48	Mock_33_48
SP100	6672	SARS.CoV.2	37	72	862.22	0.852878	0.219436	3.88669	0.000101622	0.0445573	TRUE	Upregulated	SARS.CoV.2_37_72	Mock_37_72
IFI6	2537	SARS.CoV.2	33	96	864.02	2.68278	0.476213	5.63356	1.76526e-08	2.88461e-05	TRUE	Upregulated	SARS.CoV.2_33_96	Mock_33_96
SOD2	6648	SARS.CoV	33	72	866.607	0.796617	0.192785	4.13215	3.59387e-05	0.080525	TRUE	Upregulated	SARS.CoV_33_72	Mock_33_72
PARP14	54625	SARS.CoV.2	37	72	874.758	0.954937	0.259268	3.68321	0.000230317	0.0794985	TRUE	Upregulated	SARS.CoV.2_37_72	Mock_37_72
APRT	353	SARS.CoV	33	48	886.746	-0.649317	0.172041	-3.77421	0.000160518	0.0485866	TRUE	Downregulated	SARS.CoV_33_48	Mock_33_48
STAT1	6772	SARS.CoV.2	33	96	906.845	1.53468	0.368529	4.16434	3.1226e-05	0.0175953	TRUE	Upregulated	SARS.CoV.2_33_96	Mock_33_96
EBP	10682	SARS.CoV	33	48	908.943	-0.718934	0.187551	-3.83328	0.000126448	0.042374	TRUE	Downregulated	SARS.CoV_33_48	Mock_33_48
NDUFB11	54539	SARS.CoV	33	48	928.564	-0.614826	0.164013	-3.74865	0.000177789	0.0509819	TRUE	Downregulated	SARS.CoV_33_48	Mock_33_48
TXNDC17	84817	SARS.CoV.2	33	48	933.514	-0.768816	0.170455	-4.51037	6.47152e-06	0.00582103	TRUE	Downregulated	SARS.CoV.2_33_48	Mock_33_48
TXNDC17	84817	SARS.CoV	33	48	933.514	-0.592711	0.170479	-3.47674	0.000507549	0.0797681	TRUE	Downregulated	SARS.CoV_33_48	Mock_33_48
IFI6	2537	SARS.CoV.2	37	72	936.286	2.86476	0.55199	5.18989	2.10423e-07	0.000487671	TRUE	Upregulated	SARS.CoV.2_37_72	Mock_37_72
ADAM15	8751	SARS.CoV.2	33	48	937.297	-0.660588	0.164662	-4.01179	6.02603e-05	0.0223853	TRUE	Downregulated	SARS.CoV.2_33_48	Mock_33_48
WARS	NA	SARS.CoV.2	37	72	944.702	1.28662	0.354173	3.63273	0.000280433	0.0874898	TRUE	Upregulated	SARS.CoV.2_37_72	Mock_37_72
TIMP1	7076	SARS.CoV.2	33	48	956.828	-0.672852	0.203036	-3.31396	0.000919843	0.0948767	TRUE	Downregulated	SARS.CoV.2_33_48	Mock_33_48
RPL35	11224	SARS.CoV.2	33	48	969.32	-0.767733	0.177597	-4.32289	1.53996e-05	0.0109438	TRUE	Downregulated	SARS.CoV.2_33_48	Mock_33_48
RPL35	11224	SARS.CoV	33	48	969.32	-0.711657	0.177702	-4.00477	6.20782e-05	0.0338223	TRUE	Downregulated	SARS.CoV_33_48	Mock_33_48
COX6B1	1340	SARS.CoV	33	24	980.505	-0.91036	0.184453	-4.93545	7.99656e-07	0.003253	TRUE	Downregulated	SARS.CoV_33_24	Mock_33_24
COX6B1	1340	SARS.CoV.2	33	24	980.505	-0.711813	0.184016	-3.8682	0.000109641	0.0540627	TRUE	Downregulated	SARS.CoV.2_33_24	Mock_33_24
MX1	4599	SARS.CoV.2	37	96	984.921	3.16373	0.648262	4.88032	1.05913e-06	0.00171569	TRUE	Upregulated	SARS.CoV.2_37_96	Mock_37_96
TNFRSF12A	51330	SARS.CoV	33	48	1019.5	-0.814072	0.23	-3.53944	0.000400976	0.0721885	TRUE	Downregulated	SARS.CoV_33_48	Mock_33_48
NDUFS5	4725	SARS.CoV.2	33	24	1020.17	-0.709429	0.189348	-3.74669	0.000179181	0.0620348	TRUE	Downregulated	SARS.CoV.2_33_24	Mock_33_24
IFI27	3429	SARS.CoV.2	37	96	1037.51	3.18894	0.716173	4.45275	8.47769e-06	0.00939048	TRUE	Upregulated	SARS.CoV.2_37_96	Mock_37_96
COX7B	1349	SARS.CoV	33	24	1074.68	-0.667335	0.147735	-4.5171	6.26936e-06	0.00797444	TRUE	Downregulated	SARS.CoV_33_24	Mock_33_24
COX7B	1349	SARS.CoV.2	33	24	1074.68	-0.603189	0.14737	-4.09302	4.25797e-05	0.0327725	TRUE	Downregulated	SARS.CoV.2_33_24	Mock_33_24
IFIT3	3437	SARS.CoV.2	37	96	1105.31	2.89801	0.616572	4.7002	2.59901e-06	0.00350845	TRUE	Upregulated	SARS.CoV.2_37_96	Mock_37_96
SRSF9	8683	SARS.CoV	33	48	1108.36	0.614148	0.136108	4.51222	6.41524e-06	0.0104857	TRUE	Upregulated	SARS.CoV_33_48	Mock_33_48
SRSF9	8683	SARS.CoV.2	33	48	1108.36	0.749497	0.135833	5.51778	3.43317e-08	0.00018705	TRUE	Upregulated	SARS.CoV.2_33_48	Mock_33_48
RPL10	6134	SARS.CoV.2	33	48	1137.24	-0.737427	0.166507	-4.4288	9.47589e-06	0.00704015	TRUE	Downregulated	SARS.CoV.2_33_48	Mock_33_48
RPL10	6134	SARS.CoV	33	48	1137.24	-0.652931	0.166604	-3.91907	8.88931e-05	0.0392691	TRUE	Downregulated	SARS.CoV_33_48	Mock_33_48
RPL36AL	6166	SARS.CoV.2	33	48	1150.81	-0.815361	0.177542	-4.5925	4.37968e-06	0.00478406	TRUE	Downregulated	SARS.CoV.2_33_48	Mock_33_48
RPL36AL	6166	SARS.CoV	33	48	1150.81	-0.670504	0.177569	-3.77601	0.000159361	0.0485866	TRUE	Downregulated	SARS.CoV_33_48	Mock_33_48
RPS27A	6233	SARS.CoV.2	33	48	1151.09	-0.704024	0.145743	-4.83057	1.36142e-06	0.00317892	TRUE	Downregulated	SARS.CoV.2_33_48	Mock_33_48
RPL23	9349	SARS.CoV	33	48	1151.4	-0.584011	0.166558	-3.50635	0.000454304	0.0770191	TRUE	Downregulated	SARS.CoV_33_48	Mock_33_48
PARP14	54625	SARS.CoV.2	33	96	1161.36	1.39587	0.381082	3.66292	0.000249353	0.0926062	TRUE	Upregulated	SARS.CoV.2_33_96	Mock_33_96
SERF2	10169	SARS.CoV.2	33	24	1186.51	-0.608335	0.160287	-3.79528	0.000147474	0.0561864	TRUE	Downregulated	SARS.CoV.2_33_24	Mock_33_24
MX1	4599	SARS.CoV.2	33	96	1197.05	2.38172	0.486442	4.8962	9.77093e-07	0.000801644	TRUE	Upregulated	SARS.CoV.2_33_96	Mock_33_96
TNFRSF12A	51330	SARS.CoV.2	33	24	1197.54	-0.883022	0.212092	-4.16338	3.13571e-05	0.0268549	TRUE	Downregulated	SARS.CoV.2_33_24	Mock_33_24
COX7B	1349	SARS.CoV	33	48	1246.95	-0.617862	0.182548	-3.38465	0.000712683	0.0893486	TRUE	Downregulated	SARS.CoV_33_48	Mock_33_48
IFI6	2537	SARS.CoV.2	37	96	1248.11	3.14347	0.73695	4.26552	1.99441e-05	0.0146852	TRUE	Upregulated	SARS.CoV.2_37_96	Mock_37_96
ATP5PO	539	SARS.CoV	33	48	1249.79	-0.748696	0.170236	-4.39799	1.09257e-05	0.0110253	TRUE	Downregulated	SARS.CoV_33_48	Mock_33_48
ATP5PO	539	SARS.CoV.2	33	48	1249.79	-0.69537	0.170069	-4.08875	4.33706e-05	0.0196914	TRUE	Downregulated	SARS.CoV.2_33_48	Mock_33_48
MRPL51	51258	SARS.CoV.2	33	48	1258.4	-0.616254	0.121753	-5.06153	4.15907e-07	0.0016995	TRUE	Downregulated	SARS.CoV.2_33_48	Mock_33_48
RPL35A	6165	SARS.CoV	33	48	1305.74	-1.05253	0.193778	-5.43166	5.58336e-08	0.0009126	TRUE	Downregulated	SARS.CoV_33_48	Mock_33_48
RPL35A	6165	SARS.CoV.2	33	48	1305.74	-0.670907	0.193478	-3.46761	0.000525114	0.0704483	TRUE	Downregulated	SARS.CoV.2_33_48	Mock_33_48
RPL34	6164	SARS.CoV	33	24	1344.24	-0.758778	0.167022	-4.54298	5.54655e-06	0.00797444	TRUE	Downregulated	SARS.CoV_33_24	Mock_33_24
RPL34	6164	SARS.CoV.2	33	24	1344.24	-0.631746	0.166713	-3.78941	0.000151003	0.0561864	TRUE	Downregulated	SARS.CoV.2_33_24	Mock_33_24
IFIT3	3437	SARS.CoV.2	37	72	1368.13	2.62995	0.582332	4.51623	6.29501e-06	0.00600729	TRUE	Upregulated	SARS.CoV.2_37_72	Mock_37_72
ISG15	9636	SARS.CoV.2	37	96	1380.84	3.74204	0.741733	5.045	4.53521e-07	0.00122443	TRUE	Upregulated	SARS.CoV.2_37_96	Mock_37_96
ISG15	9636	SARS.CoV.2	37	72	1391	3.37179	0.659218	5.11484	3.14013e-07	0.000636778	TRUE	Upregulated	SARS.CoV.2_37_72	Mock_37_72
RPL34	6164	SARS.CoV	33	48	1393.82	-0.743993	0.173535	-4.28727	1.80882e-05	0.0140786	TRUE	Downregulated	SARS.CoV_33_48	Mock_33_48
RPL34	6164	SARS.CoV.2	33	48	1393.82	-0.694623	0.17342	-4.00544	6.19028e-05	0.0224845	TRUE	Downregulated	SARS.CoV.2_33_48	Mock_33_48
IFIT3	3437	SARS.CoV.2	33	96	1456.88	2.50307	0.480703	5.20711	1.91805e-07	0.000195893	TRUE	Upregulated	SARS.CoV.2_33_96	Mock_33_96
RPS25	6230	SARS.CoV.2	33	48	1473.53	-0.63443	0.177239	-3.57951	0.000344244	0.0625185	TRUE	Downregulated	SARS.CoV.2_33_48	Mock_33_48
RPS13	6207	SARS.CoV.2	33	48	1517.87	-0.708228	0.180545	-3.92272	8.75537e-05	0.0275905	TRUE	Downregulated	SARS.CoV.2_33_48	Mock_33_48
RPS13	6207	SARS.CoV	33	48	1517.87	-0.602984	0.180601	-3.33876	0.000841528	0.09357	TRUE	Downregulated	SARS.CoV_33_48	Mock_33_48
EEF1D	1936	SARS.CoV.2	33	48	1553.54	-0.583121	0.171612	-3.39791	0.000679037	0.0807215	TRUE	Downregulated	SARS.CoV.2_33_48	Mock_33_48
ATP5F1E	514	SARS.CoV	33	24	1655.15	-0.92616	0.152875	-6.05829	1.37575e-09	2.23863e-05	TRUE	Downregulated	SARS.CoV_33_24	Mock_33_24
ATP5F1E	514	SARS.CoV.2	33	24	1655.15	-0.87999	0.152636	-5.76529	8.1518e-09	6.63231e-05	TRUE	Downregulated	SARS.CoV.2_33_24	Mock_33_24
ISG15	9636	SARS.CoV.2	33	96	1721.61	3.71755	0.60844	6.10996	9.96544e-10	2.71409e-06	TRUE	Upregulated	SARS.CoV.2_33_96	Mock_33_96
RPL27	6155	SARS.CoV.2	33	48	1808.15	-0.95998	0.228815	-4.19544	2.72341e-05	0.0151645	TRUE	Downregulated	SARS.CoV.2_33_48	Mock_33_48
RPL27	6155	SARS.CoV	33	48	1808.15	-0.926178	0.228861	-4.0469	5.18999e-05	0.0322872	TRUE	Downregulated	SARS.CoV_33_48	Mock_33_48
FAU	2197	SARS.CoV	33	48	1951.74	-0.707608	0.160843	-4.39938	1.08563e-05	0.0110253	TRUE	Downregulated	SARS.CoV_33_48	Mock_33_48
FAU	2197	SARS.CoV.2	33	48	1951.74	-0.624832	0.160722	-3.88765	0.00010122	0.0290252	TRUE	Downregulated	SARS.CoV.2_33_48	Mock_33_48
RPL29	6159	SARS.CoV.2	33	24	1986.38	-0.82072	0.216426	-3.79214	0.000149353	0.0561864	TRUE	Downregulated	SARS.CoV.2_33_24	Mock_33_24
RPL27	6155	SARS.CoV.2	33	24	2059.49	-0.770391	0.187695	-4.10448	4.05228e-05	0.0327725	TRUE	Downregulated	SARS.CoV.2_33_24	Mock_33_24
RPS18	6222	SARS.CoV.2	33	48	2084.44	-0.939895	0.198672	-4.7309	2.23531e-06	0.00405956	TRUE	Downregulated	SARS.CoV.2_33_48	Mock_33_48
RPS18	6222	SARS.CoV	33	48	2084.44	-0.695867	0.198656	-3.50288	0.000460255	0.0770191	TRUE	Downregulated	SARS.CoV_33_48	Mock_33_48
DUSP1	1843	SARS.CoV.2	37	24	2221.6	0.582117	0.137091	4.2462	2.17429e-05	0.0441163	TRUE	Upregulated	SARS.CoV.2_37_24	Mock_37_24
RPS18	6222	SARS.CoV.2	33	24	2318.59	-0.699236	0.192228	-3.63753	0.000275265	0.0799843	TRUE	Downregulated	SARS.CoV.2_33_24	Mock_33_24
RPL31	6160	SARS.CoV	33	48	2987.02	-0.738947	0.209641	-3.52482	0.000423773	0.073829	TRUE	Downregulated	SARS.CoV_33_48	Mock_33_48
RPL31	6160	SARS.CoV.2	33	24	3048.76	-0.902699	0.142609	-6.32987	2.45365e-10	3.99258e-06	TRUE	Downregulated	SARS.CoV.2_33_24	Mock_33_24
RPL31	6160	SARS.CoV	33	24	3048.76	-0.646899	0.142662	-4.53447	5.77474e-06	0.00797444	TRUE	Downregulated	SARS.CoV_33_24	Mock_33_24
RPL37A	6168	SARS.CoV.2	33	48	3436.1	-1.07987	0.275881	-3.91426	9.06826e-05	0.0275905	TRUE	Downregulated	SARS.CoV.2_33_48	Mock_33_48
RPL37A	6168	SARS.CoV	33	48	3436.1	-1.02387	0.275897	-3.71106	0.000206396	0.0535482	TRUE	Downregulated	SARS.CoV_33_48	Mock_33_48
RPL37A	6168	SARS.CoV.2	33	24	3817.3	-1.12227	0.256832	-4.36968	1.2443e-05	0.0119101	TRUE	Downregulated	SARS.CoV.2_33_24	Mock_33_24
RPLP2	6181	SARS.CoV	33	48	3838.15	-0.988072	0.272342	-3.62805	0.000285569	0.0610973	TRUE	Downregulated	SARS.CoV_33_48	Mock_33_48
TMSB10	9168	SARS.CoV	33	48	5185.46	-0.731528	0.210234	-3.47959	0.000502186	0.0796915	TRUE	Downregulated	SARS.CoV_33_48	Mock_33_48
RPL30	6156	SARS.CoV	33	48	5287.94	-0.736521	0.2072	-3.55463	0.000378506	0.0721885	TRUE	Downregulated	SARS.CoV_33_48	Mock_33_48
KRT8	3856	SARS.CoV.2	33	48	6096.87	-0.665403	0.170128	-3.91118	9.18457e-05	0.0275905	TRUE	Downregulated	SARS.CoV.2_33_48	Mock_33_48
KRT8	3856	SARS.CoV	33	48	6096.87	-0.605325	0.170146	-3.55768	0.000374148	0.0721885	TRUE	Downregulated	SARS.CoV_33_48	Mock_33_48
S100A6	6277	SARS.CoV	33	48	6844.79	-0.664643	0.174965	-3.79872	0.000145447	0.0466142	TRUE	Downregulated	SARS.CoV_33_48	Mock_33_48
RPS11	6205	SARS.CoV.2	33	48	7207.44	-0.676513	0.160753	-4.2084	2.57189e-05	0.0151645	TRUE	Downregulated	SARS.CoV.2_33_48	Mock_33_48
RPS11	6205	SARS.CoV	33	48	7207.44	-0.631899	0.16077	-3.93045	8.47855e-05	0.0389543	TRUE	Downregulated	SARS.CoV_33_48	Mock_33_48
RPLP1	6176	SARS.CoV.2	33	24	7572.91	-0.695028	0.186953	-3.71766	0.000201079	0.0667746	TRUE	Downregulated	SARS.CoV.2_33_24	Mock_33_24
RPS19	6223	SARS.CoV.2	33	24	7786.64	-0.634085	0.16662	-3.80559	0.000141469	0.0561864	TRUE	Downregulated	SARS.CoV.2_33_24	Mock_33_24
RPS19	6223	SARS.CoV	33	48	8148.75	-0.704581	0.195451	-3.6049	0.000312275	0.0646092	TRUE	Downregulated	SARS.CoV_33_48	Mock_33_48
GSTP1	2950	SARS.CoV.2	33	48	9346.34	-0.710472	0.169543	-4.19051	2.78333e-05	0.0151645	TRUE	Downregulated	SARS.CoV.2_33_48	Mock_33_48
GSTP1	2950	SARS.CoV.2	33	72	9361.1	-0.606529	0.145485	-4.16901	3.05921e-05	0.0416715	TRUE	Downregulated	SARS.CoV.2_33_72	Mock_33_72
