# Supplementary material for: Disparate temperature-dependent virus–host dynamics for SARS-CoV-2 and SARS-CoV in the human respiratory epithelium
Source: PLoS Biol. 2021 Mar 29;19(3):e3001158. doi: 10.1371/journal.pbio.3001158 (PMC8032198; doi:10.1371/journal.pbio.3001158)
Supplement: S4 Table — (XLSX) [file pbio.3001158.s011.xlsx]

## Sheet: S4_Table
Gene	ENTREZID	Condition	Temperature	Time	baseMean	log2FoldChange	lfcSE	stat	pvalue	padj	Significant	Direction	Sample	Comparison
NPPB	4879	SARS.CoV.2	33	24	0.278041	-18.1759	3.67749	-4.94246	7.71428e-07	0.00313817	TRUE	Downregulated	SARS.CoV.2_SARS.CoV_33_24	SARS.CoV
UCMA	221044	SARS.CoV.2	37	72	0.278684	-17.9633	3.67047	-4.894	9.88064e-07	0.00400734	TRUE	Downregulated	SARS.CoV.2_SARS.CoV_37_72	SARS.CoV
PLPPR5	163404	SARS.CoV.2	33	72	0.297749	-17.2129	3.69544	-4.65787	3.19495e-06	0.0111997	TRUE	Downregulated	SARS.CoV.2_SARS.CoV_33_72	SARS.CoV
ERICH6	131831	SARS.CoV.2	37	96	0.344027	17.6905	3.68036	4.80674	1.53409e-06	0.0248507	TRUE	Upregulated	SARS.CoV.2_SARS.CoV_37_96	SARS.CoV
NAT2	10	SARS.CoV.2	37	48	0.347848	-17.9795	3.6706	-4.89823	9.67019e-07	0.0031432	TRUE	Downregulated	SARS.CoV.2_SARS.CoV_37_48	SARS.CoV
ZPLD1	131368	SARS.CoV.2	33	72	0.350277	-17.1601	3.69552	-4.64348	3.42584e-06	0.0111997	TRUE	Downregulated	SARS.CoV.2_SARS.CoV_33_72	SARS.CoV
SIT1	27240	SARS.CoV.2	33	48	0.386248	-18.3636	3.67595	-4.99561	5.86504e-07	0.0023966	TRUE	Downregulated	SARS.CoV.2_SARS.CoV_33_48	SARS.CoV
NANOG	79923	SARS.CoV.2	37	24	0.387451	-16.5899	3.69429	-4.4907	7.09906e-06	0.028808	TRUE	Downregulated	SARS.CoV.2_SARS.CoV_37_24	SARS.CoV
GNG13	51764	SARS.CoV.2	37	72	0.404241	-18.8195	3.66153	-5.13979	2.75045e-07	0.00325578	TRUE	Downregulated	SARS.CoV.2_SARS.CoV_37_72	SARS.CoV
TSFM	10102	SARS.CoV.2	37	24	0.458012	-20.3798	3.67763	-5.54155	2.99813e-08	0.000243329	TRUE	Downregulated	SARS.CoV.2_SARS.CoV_37_24	SARS.CoV
CAMK1G	57172	SARS.CoV.2	33	48	0.482824	-21.2008	3.68639	-5.75111	8.86611e-09	0.000144916	TRUE	Downregulated	SARS.CoV.2_SARS.CoV_33_48	SARS.CoV
SLAMF8	56833	SARS.CoV.2	37	48	0.483684	-18.7731	3.66408	-5.12354	2.9985e-07	0.00121829	TRUE	Downregulated	SARS.CoV.2_SARS.CoV_37_48	SARS.CoV
KCNH6	81033	SARS.CoV.2	33	48	0.494768	-17.8075	3.67528	-4.84521	1.26478e-06	0.00413457	TRUE	Downregulated	SARS.CoV.2_SARS.CoV_33_48	SARS.CoV
KIF1A	547	SARS.CoV.2	33	24	0.502805	-19.3451	3.66383	-5.28003	1.29163e-07	0.00105087	TRUE	Downregulated	SARS.CoV.2_SARS.CoV_33_24	SARS.CoV
OTOP3	347741	SARS.CoV.2	33	96	0.513269	19.6165	3.64553	5.38097	7.40867e-08	8.07101e-05	TRUE	Upregulated	SARS.CoV.2_SARS.CoV_33_96	SARS.CoV
DNASE1L3	1776	SARS.CoV.2	33	96	0.540097	-20.5652	3.67398	-5.59753	2.17428e-08	2.96082e-05	TRUE	Downregulated	SARS.CoV.2_SARS.CoV_33_96	SARS.CoV
FAM237B	107986818	SARS.CoV.2	33	72	0.542534	15.8214	3.67303	4.30746	1.65139e-05	0.0274428	TRUE	Upregulated	SARS.CoV.2_SARS.CoV_33_72	SARS.CoV
KRTAP5-7	440050	SARS.CoV.2	33	48	0.564473	-19.8639	3.63688	-5.4618	4.71338e-08	0.000256801	TRUE	Downregulated	SARS.CoV.2_SARS.CoV_33_48	SARS.CoV
TAS1R1	80835	SARS.CoV.2	33	24	0.570761	-19.5236	3.66286	-5.33015	9.8129e-08	0.00105087	TRUE	Downregulated	SARS.CoV.2_SARS.CoV_33_24	SARS.CoV
APOBEC3D	140564	SARS.CoV.2	37	48	0.582538	19.7075	3.6399	5.41429	6.15309e-08	0.000409528	TRUE	Upregulated	SARS.CoV.2_SARS.CoV_37_48	SARS.CoV
C8B	732	SARS.CoV.2	37	72	0.602864	-17.5689	3.67321	-4.78297	1.72724e-06	0.00430432	TRUE	Downregulated	SARS.CoV.2_SARS.CoV_37_72	SARS.CoV
POTEC	388468	SARS.CoV.2	37	24	0.683361	-16.9414	3.68607	-4.59604	4.30588e-06	0.0232977	TRUE	Downregulated	SARS.CoV.2_SARS.CoV_37_24	SARS.CoV
FNDC1	84624	SARS.CoV.2	33	72	0.683739	16.7544	3.67061	4.56447	5.00752e-06	0.0116933	TRUE	Upregulated	SARS.CoV.2_SARS.CoV_33_72	SARS.CoV
FCAMR	83953	SARS.CoV.2	37	48	0.733153	19.5443	3.63456	5.37734	7.55959e-08	0.000409528	TRUE	Upregulated	SARS.CoV.2_SARS.CoV_37_48	SARS.CoV
ZSWIM2	151112	SARS.CoV.2	37	24	0.734043	-23.4484	3.67006	-6.38911	1.66855e-10	2.7084e-06	TRUE	Downregulated	SARS.CoV.2_SARS.CoV_37_24	SARS.CoV
ALG1L2	644974	SARS.CoV.2	33	48	0.740221	-20.4	3.6312	-5.61797	1.93213e-08	0.000157904	TRUE	Downregulated	SARS.CoV.2_SARS.CoV_33_48	SARS.CoV
OPN4	94233	SARS.CoV.2	33	72	0.756315	-18.3669	3.67523	-4.99748	5.80847e-07	0.00473206	TRUE	Downregulated	SARS.CoV.2_SARS.CoV_33_72	SARS.CoV
HS3ST5	222537	SARS.CoV.2	37	48	0.776891	19.7212	3.66478	5.38128	7.39584e-08	0.000409528	TRUE	Upregulated	SARS.CoV.2_SARS.CoV_37_48	SARS.CoV
CYS1	192668	SARS.CoV.2	33	24	0.778825	-17.2359	3.68507	-4.67722	2.90794e-06	0.00946359	TRUE	Downregulated	SARS.CoV.2_SARS.CoV_33_24	SARS.CoV
HIGD1B	51751	SARS.CoV.2	33	72	0.801406	-20.4197	3.63262	-5.6212	1.89634e-08	0.000309975	TRUE	Downregulated	SARS.CoV.2_SARS.CoV_33_72	SARS.CoV
AGBL1	123624	SARS.CoV.2	33	48	0.878195	16.2192	3.66849	4.42124	9.81382e-06	0.0229153	TRUE	Upregulated	SARS.CoV.2_SARS.CoV_33_48	SARS.CoV
LRRN2	10446	SARS.CoV.2	33	96	0.889388	-17.5834	3.67713	-4.78183	1.73706e-06	0.00129024	TRUE	Downregulated	SARS.CoV.2_SARS.CoV_33_96	SARS.CoV
HIPK4	147746	SARS.CoV.2	33	72	1.02309	-17.0563	3.46721	-4.91931	8.68481e-07	0.00473206	TRUE	Downregulated	SARS.CoV.2_SARS.CoV_33_72	SARS.CoV
HOXC9	3225	SARS.CoV.2	33	96	1.04436	-18.0458	3.64515	-4.95063	7.39728e-07	0.000671549	TRUE	Downregulated	SARS.CoV.2_SARS.CoV_33_96	SARS.CoV
IMPG1	3617	SARS.CoV.2	33	96	1.2361	21.9522	3.62701	6.05243	1.4268e-09	3.88589e-06	TRUE	Upregulated	SARS.CoV.2_SARS.CoV_33_96	SARS.CoV
DISP3	57540	SARS.CoV.2	33	96	6.61391	-6.32409	1.6402	-3.85569	0.000115402	0.0519416	TRUE	Downregulated	SARS.CoV.2_SARS.CoV_33_96	SARS.CoV
PDCD1LG2	80380	SARS.CoV.2	37	72	7.95584	5.24935	1.24846	4.20467	2.61467e-05	0.0235128	TRUE	Upregulated	SARS.CoV.2_SARS.CoV_37_72	SARS.CoV
SYT16	83851	SARS.CoV.2	33	24	10.4169	-4.37965	1.01215	-4.32709	1.51095e-05	0.0324839	TRUE	Downregulated	SARS.CoV.2_SARS.CoV_33_24	SARS.CoV
MFAP3	4238	SARS.CoV.2	33	24	10.8566	3.95288	0.870333	4.5418	5.57754e-06	0.0151263	TRUE	Upregulated	SARS.CoV.2_SARS.CoV_33_24	SARS.CoV
APOBEC3A	200315	SARS.CoV.2	37	72	12.1532	3.76338	0.927061	4.05947	4.91839e-05	0.0364368	TRUE	Upregulated	SARS.CoV.2_SARS.CoV_37_72	SARS.CoV
DDO	8528	SARS.CoV.2	33	24	13.9071	-2.61531	0.606116	-4.31486	1.59704e-05	0.0324839	TRUE	Downregulated	SARS.CoV.2_SARS.CoV_33_24	SARS.CoV
VSIG10L	147645	SARS.CoV.2	33	96	22.265	3.08211	0.800399	3.85071	0.000117774	0.0519416	TRUE	Upregulated	SARS.CoV.2_SARS.CoV_33_96	SARS.CoV
CXCL10	3627	SARS.CoV.2	33	72	30.0306	3.41161	0.792696	4.30381	1.67887e-05	0.0274428	TRUE	Upregulated	SARS.CoV.2_SARS.CoV_33_72	SARS.CoV
CCL5	6352	SARS.CoV.2	33	96	30.3817	3.50223	0.919437	3.8091	0.000139472	0.058439	TRUE	Upregulated	SARS.CoV.2_SARS.CoV_33_96	SARS.CoV
ADAT3	113179	SARS.CoV.2	33	24	32.2265	-2.68536	0.633834	-4.2367	2.26834e-05	0.0410116	TRUE	Downregulated	SARS.CoV.2_SARS.CoV_33_24	SARS.CoV
SYNGR3	9143	SARS.CoV.2	33	48	38.1886	2.12593	0.470928	4.51434	6.35153e-06	0.0173026	TRUE	Upregulated	SARS.CoV.2_SARS.CoV_33_48	SARS.CoV
ZNF708	7562	SARS.CoV.2	33	24	38.8956	-1.69058	0.40653	-4.15855	3.20268e-05	0.0478772	TRUE	Downregulated	SARS.CoV.2_SARS.CoV_33_24	SARS.CoV
TNFSF13B	10673	SARS.CoV.2	33	72	43.0846	2.82498	0.700459	4.03303	5.50613e-05	0.0642881	TRUE	Upregulated	SARS.CoV.2_SARS.CoV_33_72	SARS.CoV
ATP10A	57194	SARS.CoV.2	37	72	64.1356	1.48627	0.384409	3.86638	0.000110462	0.0666756	TRUE	Upregulated	SARS.CoV.2_SARS.CoV_37_72	SARS.CoV
HERC5	51191	SARS.CoV.2	33	96	72.5499	3.45823	0.832388	4.1546	3.25863e-05	0.0183618	TRUE	Upregulated	SARS.CoV.2_SARS.CoV_33_96	SARS.CoV
CXCL10	3627	SARS.CoV.2	33	96	83.0534	5.59066	1.03434	5.40504	6.4795e-08	7.56296e-05	TRUE	Upregulated	SARS.CoV.2_SARS.CoV_33_96	SARS.CoV
CXCL10	3627	SARS.CoV.2	37	72	94.6704	4.92321	1.30702	3.76675	0.000165387	0.0925199	TRUE	Upregulated	SARS.CoV.2_SARS.CoV_37_72	SARS.CoV
OASL	8638	SARS.CoV.2	37	72	95.6738	4.76711	1.13694	4.19293	2.75376e-05	0.0235128	TRUE	Upregulated	SARS.CoV.2_SARS.CoV_37_72	SARS.CoV
OASL	8638	SARS.CoV.2	33	96	103.79	4.93575	0.879006	5.61516	1.96385e-08	2.91739e-05	TRUE	Upregulated	SARS.CoV.2_SARS.CoV_33_96	SARS.CoV
MITD1	129531	SARS.CoV.2	33	24	108.914	1.07993	0.259839	4.15615	3.23653e-05	0.0478772	TRUE	Upregulated	SARS.CoV.2_SARS.CoV_33_24	SARS.CoV
RSAD2	91543	SARS.CoV.2	37	72	149.016	4.16287	0.850187	4.89642	9.75971e-07	0.00400734	TRUE	Upregulated	SARS.CoV.2_SARS.CoV_37_72	SARS.CoV
CMPK2	129607	SARS.CoV.2	33	96	154.676	3.04309	0.762541	3.99073	6.58704e-05	0.0316585	TRUE	Upregulated	SARS.CoV.2_SARS.CoV_33_96	SARS.CoV
EPSTI1	94240	SARS.CoV.2	33	96	159.465	3.10929	0.697854	4.4555	8.3698e-06	0.00569879	TRUE	Upregulated	SARS.CoV.2_SARS.CoV_33_96	SARS.CoV
HLA-F	3134	SARS.CoV.2	37	72	177.191	1.51153	0.330804	4.56926	4.89457e-06	0.00877966	TRUE	Upregulated	SARS.CoV.2_SARS.CoV_37_72	SARS.CoV
CDR2L	30850	SARS.CoV.2	33	72	182.124	0.693689	0.165175	4.19971	2.67256e-05	0.0364047	TRUE	Upregulated	SARS.CoV.2_SARS.CoV_33_72	SARS.CoV
IRF7	3665	SARS.CoV.2	33	96	189.019	1.70379	0.423019	4.02768	5.63301e-05	0.0278937	TRUE	Upregulated	SARS.CoV.2_SARS.CoV_33_96	SARS.CoV
C17orf75	64149	SARS.CoV.2	33	72	198.608	-0.927258	0.201877	-4.59318	4.36536e-06	0.0116933	TRUE	Downregulated	SARS.CoV.2_SARS.CoV_33_72	SARS.CoV
DDX60	55601	SARS.CoV.2	33	96	206.113	1.54053	0.376846	4.08796	4.35179e-05	0.0237042	TRUE	Upregulated	SARS.CoV.2_SARS.CoV_33_96	SARS.CoV
SAMD9L	219285	SARS.CoV.2	33	96	210.622	2.38501	0.589267	4.04741	5.17874e-05	0.0264455	TRUE	Upregulated	SARS.CoV.2_SARS.CoV_33_96	SARS.CoV
IFIT5	24138	SARS.CoV.2	33	96	210.955	1.29382	0.310583	4.16576	3.10313e-05	0.0181101	TRUE	Upregulated	SARS.CoV.2_SARS.CoV_33_96	SARS.CoV
RSAD2	91543	SARS.CoV.2	33	96	231.58	3.96582	0.825997	4.80125	1.57681e-06	0.00122699	TRUE	Upregulated	SARS.CoV.2_SARS.CoV_33_96	SARS.CoV
OAS3	4940	SARS.CoV.2	33	96	235.753	2.60679	0.512318	5.08822	3.61433e-07	0.000369136	TRUE	Upregulated	SARS.CoV.2_SARS.CoV_33_96	SARS.CoV
OAS3	4940	SARS.CoV.2	37	72	242.154	2.39279	0.554799	4.3129	1.61129e-05	0.0174266	TRUE	Upregulated	SARS.CoV.2_SARS.CoV_37_72	SARS.CoV
NR1D1	9572	SARS.CoV.2	33	96	249.907	1.37375	0.283408	4.84724	1.25188e-06	0.0010611	TRUE	Upregulated	SARS.CoV.2_SARS.CoV_33_96	SARS.CoV
DDX60L	91351	SARS.CoV.2	37	72	257.668	2.36389	0.555688	4.25399	2.09999e-05	0.0200401	TRUE	Upregulated	SARS.CoV.2_SARS.CoV_37_72	SARS.CoV
UNC45A	55898	SARS.CoV.2	33	24	258.907	0.795799	0.158986	5.00548	5.5724e-07	0.00302247	TRUE	Upregulated	SARS.CoV.2_SARS.CoV_33_24	SARS.CoV
DDX60	55601	SARS.CoV.2	37	72	264.055	2.00864	0.468241	4.28976	1.78863e-05	0.0181356	TRUE	Upregulated	SARS.CoV.2_SARS.CoV_37_72	SARS.CoV
IFIT2	3433	SARS.CoV.2	33	72	265.185	3.2897	0.73233	4.4921	7.05241e-06	0.0144098	TRUE	Upregulated	SARS.CoV.2_SARS.CoV_33_72	SARS.CoV
IFIT1	3434	SARS.CoV.2	33	72	269.535	2.70958	0.658255	4.11631	3.84992e-05	0.0484082	TRUE	Upregulated	SARS.CoV.2_SARS.CoV_33_72	SARS.CoV
CYP2F1	1572	SARS.CoV.2	33	72	291.081	1.08646	0.270781	4.01232	6.01241e-05	0.0655192	TRUE	Upregulated	SARS.CoV.2_SARS.CoV_33_72	SARS.CoV
IFI35	3430	SARS.CoV.2	33	96	296.123	1.87445	0.461071	4.06543	4.79436e-05	0.0252725	TRUE	Upregulated	SARS.CoV.2_SARS.CoV_33_96	SARS.CoV
MX2	4600	SARS.CoV.2	37	72	296.506	3.30724	0.682864	4.84318	1.27777e-06	0.00414585	TRUE	Upregulated	SARS.CoV.2_SARS.CoV_37_72	SARS.CoV
MX2	4600	SARS.CoV.2	33	96	308.315	2.84096	0.573591	4.95294	7.31016e-07	0.000671549	TRUE	Upregulated	SARS.CoV.2_SARS.CoV_33_96	SARS.CoV
TYMP	1890	SARS.CoV.2	37	72	308.471	1.25783	0.288606	4.35828	1.31088e-05	0.0174266	TRUE	Upregulated	SARS.CoV.2_SARS.CoV_37_72	SARS.CoV
OAS2	4939	SARS.CoV.2	33	96	324.25	2.78722	0.489453	5.69457	1.23685e-08	2.02114e-05	TRUE	Upregulated	SARS.CoV.2_SARS.CoV_33_96	SARS.CoV
HERC6	55008	SARS.CoV.2	37	72	334.967	1.62007	0.419135	3.86527	0.000110968	0.0666756	TRUE	Upregulated	SARS.CoV.2_SARS.CoV_37_72	SARS.CoV
IFI44	10561	SARS.CoV.2	33	96	335.621	2.39785	0.520642	4.60556	4.11359e-06	0.00292262	TRUE	Upregulated	SARS.CoV.2_SARS.CoV_33_96	SARS.CoV
IFITM1	8519	SARS.CoV.2	33	96	338.959	2.36493	0.563173	4.19929	2.67748e-05	0.0162047	TRUE	Upregulated	SARS.CoV.2_SARS.CoV_33_96	SARS.CoV
IFI44L	10964	SARS.CoV.2	37	72	369.955	3.6215	0.714539	5.0683	4.01378e-07	0.00325578	TRUE	Upregulated	SARS.CoV.2_SARS.CoV_37_72	SARS.CoV
IFI44L	10964	SARS.CoV.2	33	96	381.111	4.06996	0.571111	7.12639	1.03035e-12	8.41844e-09	TRUE	Upregulated	SARS.CoV.2_SARS.CoV_33_96	SARS.CoV
SP110	3431	SARS.CoV.2	33	96	418.785	1.72496	0.438299	3.93559	8.29927e-05	0.0387481	TRUE	Upregulated	SARS.CoV.2_SARS.CoV_33_96	SARS.CoV
JUN	3725	SARS.CoV.2	33	96	426.695	1.0827	0.244858	4.42175	9.79068e-06	0.00639958	TRUE	Upregulated	SARS.CoV.2_SARS.CoV_33_96	SARS.CoV
XAF1	54739	SARS.CoV.2	33	96	503.171	2.68077	0.409947	6.53932	6.18008e-11	3.36629e-07	TRUE	Upregulated	SARS.CoV.2_SARS.CoV_33_96	SARS.CoV
HERC6	55008	SARS.CoV.2	33	96	504.559	2.13174	0.440447	4.83995	1.2987e-06	0.0010611	TRUE	Upregulated	SARS.CoV.2_SARS.CoV_33_96	SARS.CoV
IFIT1	3434	SARS.CoV.2	37	72	524.338	3.11783	0.76295	4.08655	4.37837e-05	0.0355151	TRUE	Upregulated	SARS.CoV.2_SARS.CoV_37_72	SARS.CoV
IFIT2	3433	SARS.CoV.2	33	96	545.176	4.0506	0.705587	5.74075	9.42576e-09	1.7114e-05	TRUE	Upregulated	SARS.CoV.2_SARS.CoV_33_96	SARS.CoV
OAS1	4938	SARS.CoV.2	33	96	570.288	2.22228	0.386882	5.74408	9.24196e-09	1.7114e-05	TRUE	Upregulated	SARS.CoV.2_SARS.CoV_33_96	SARS.CoV
PARP9	83666	SARS.CoV.2	37	72	605.627	1.02965	0.260245	3.95649	7.606e-05	0.0514134	TRUE	Upregulated	SARS.CoV.2_SARS.CoV_37_72	SARS.CoV
IFIT1	3434	SARS.CoV.2	33	96	612.889	4.66139	0.648057	7.19288	6.34408e-13	8.41844e-09	TRUE	Upregulated	SARS.CoV.2_SARS.CoV_33_96	SARS.CoV
XAF1	54739	SARS.CoV.2	37	72	696.275	1.91258	0.471265	4.05839	4.9412e-05	0.0364368	TRUE	Upregulated	SARS.CoV.2_SARS.CoV_37_72	SARS.CoV
STAT1	6772	SARS.CoV.2	37	72	744.605	1.63973	0.358046	4.57965	4.65757e-06	0.00877966	TRUE	Upregulated	SARS.CoV.2_SARS.CoV_37_72	SARS.CoV
IFI27	3429	SARS.CoV.2	37	72	772.306	2.72099	0.709196	3.83672	0.000124687	0.0722429	TRUE	Upregulated	SARS.CoV.2_SARS.CoV_37_72	SARS.CoV
MX1	4599	SARS.CoV.2	37	72	776.989	2.5378	0.532215	4.76837	1.85725e-06	0.00430432	TRUE	Upregulated	SARS.CoV.2_SARS.CoV_37_72	SARS.CoV
EIF2AK2	5610	SARS.CoV.2	37	72	819.674	0.990066	0.217685	4.54815	5.41186e-06	0.00877966	TRUE	Upregulated	SARS.CoV.2_SARS.CoV_37_72	SARS.CoV
IFI6	2537	SARS.CoV.2	33	96	864.02	2.91658	0.475935	6.12812	8.89259e-10	3.63284e-06	TRUE	Upregulated	SARS.CoV.2_SARS.CoV_33_96	SARS.CoV
EIF2AK2	5610	SARS.CoV.2	33	96	864.048	1.07972	0.280846	3.84452	0.000120787	0.0519416	TRUE	Upregulated	SARS.CoV.2_SARS.CoV_33_96	SARS.CoV
STAT1	6772	SARS.CoV.2	33	96	906.845	1.56869	0.368214	4.26027	2.04177e-05	0.0128325	TRUE	Upregulated	SARS.CoV.2_SARS.CoV_33_96	SARS.CoV
IFI6	2537	SARS.CoV.2	37	72	936.286	2.38009	0.551589	4.31496	1.59629e-05	0.0174266	TRUE	Upregulated	SARS.CoV.2_SARS.CoV_37_72	SARS.CoV
IFIT3	3437	SARS.CoV.2	33	72	999.341	2.17623	0.512706	4.2446	2.18985e-05	0.0325412	TRUE	Upregulated	SARS.CoV.2_SARS.CoV_33_72	SARS.CoV
MX1	4599	SARS.CoV.2	33	96	1197.05	2.69333	0.486271	5.53875	3.04637e-08	3.82928e-05	TRUE	Upregulated	SARS.CoV.2_SARS.CoV_33_96	SARS.CoV
IFIT3	3437	SARS.CoV.2	37	72	1368.13	2.29347	0.582136	3.93976	8.15633e-05	0.0529281	TRUE	Upregulated	SARS.CoV.2_SARS.CoV_37_72	SARS.CoV
ISG15	9636	SARS.CoV.2	37	72	1391	2.8937	0.658907	4.39166	1.12488e-05	0.0165899	TRUE	Upregulated	SARS.CoV.2_SARS.CoV_37_72	SARS.CoV
IFIT3	3437	SARS.CoV.2	33	96	1456.88	2.82883	0.480593	5.88612	3.95372e-09	9.22968e-06	TRUE	Upregulated	SARS.CoV.2_SARS.CoV_33_96	SARS.CoV
RNF213	57674	SARS.CoV.2	37	72	1470.99	0.872156	0.220041	3.96361	7.38262e-05	0.0514134	TRUE	Upregulated	SARS.CoV.2_SARS.CoV_37_72	SARS.CoV
ISG15	9636	SARS.CoV.2	33	96	1721.61	3.70326	0.608068	6.0902	1.12767e-09	3.68545e-06	TRUE	Upregulated	SARS.CoV.2_SARS.CoV_33_96	SARS.CoV
IFITM3	10410	SARS.CoV.2	37	72	2532.06	1.32009	0.351313	3.7576	0.000171553	0.0927703	TRUE	Upregulated	SARS.CoV.2_SARS.CoV_37_72	SARS.CoV
