# Supplementary material for: Disparate temperature-dependent virus–host dynamics for SARS-CoV-2 and SARS-CoV in the human respiratory epithelium
Source: PLoS Biol. 2021 Mar 29;19(3):e3001158. doi: 10.1371/journal.pbio.3001158 (PMC8032198; doi:10.1371/journal.pbio.3001158)
Supplement: S5 Table — (XLSX) [file pbio.3001158.s012.xlsx]

## Sheet: S5_Table
genes	cluster
IFI6	1
ISG15	1
IFIT1	1
OAS3	1
IFIT3	1
XAF1	1
DDX60L	1
IFI44L	1
IFIT2	1
OAS2	1
DDX58	1
IFI44	1
OASL	1
DDX60	1
CXCL11	1
BCAP31	2
HELZ2	1
RPS29	2
RPS27A	2
MX2	1
POLR2F	3
ATP5F1E	3
IFI27	1
IFIH1	1
FAU	2
STAT1	1
NDUFA1	3
NR1D1	2
HERC5	1
TOMM7	3
EIF2AK2	1
SAT1	2
SAMD9L	1
SP110	1
TRIM21	1
SLC6A8	2
SMIM4	2
ATP5ME	3
POLR3C	2
MRPL51	2
VKORC1	3
TMEM258	3
PDCD1LG2	1
CLIC1	2
MPDU1	2
UBL5	3
CXCL10	1
UQCR10	3
FAM166A	3
GSTP1	3
NDUFB2	3
NDUFS6	2
TMEM179B	2
RPLP2	2
SMIM27	2
COX6B1	3
PLEKHJ1	3
SAMD9	1
UQCRB	3
TSPO	2
TUBA1B	3
SNRPB	2
HRCT1	2
PIN4	3
RTP4	1
RPSA	2
TMEM256	3
